# Supplementary material for: The histone chaperone Spn1 preserves chromatin protections at promoters and nucleosome positioning in open reading frames
Source: G3 (Bethesda). 2025 Feb 17;15(4):jkaf032. doi: 10.1093/g3journal/jkaf032 (PMC12005155; doi:10.1093/g3journal/jkaf032)
Supplement: jkaf032_Supplementary_Data [file jkaf032_supplementary_data.zip]

Archive with 2 entries (2 files):
- File_S1_G3-2025-405650.pdf
- File_S2_G3-2025-405650.xlsx
