# Supplementary material for: The histone chaperone Spn1 preserves chromatin protections at promoters and nucleosome positioning in open reading frames
Source: G3 (Bethesda). 2025 Feb 17;15(4):jkaf032. doi: 10.1093/g3journal/jkaf032 (PMC12005155; doi:10.1093/g3journal/jkaf032)
Supplement: jkaf032_Supplementary_Data [file jkaf032_supplementary_data.zip › File_S2_G3-2025-405650.xlsx]

## Sheet: Fig_6E
Gene	K192N_vs_WT	Mini_vs_WT	Mini_vs_K192N	Cluster
ICR1_ncRNA	-0.196327	-0.605405	-0.409078	G01
IRT1_ncRNA	0	-0.897168	-0.0635889	G01
RME2_ncRNA	-0.194979	-0.337853	-0.142874	G01
SCR1_ncRNA	0	-0.807351	0.357734	G01
YAL019W_mRNA	-0.270877	-0.476039	-0.205162	G01
YAL024C_mRNA	-0.214499	-0.480343	-0.265844	G01
YAL026C_mRNA	-0.23795	-0.398523	-0.160573	G01
YAL038W_mRNA	-0.0963304	-0.333106	-0.236775	G01
YAL048C_mRNA	-0.149687	-0.518428	-0.368741	G01
YAL051W_mRNA	-0.206885	-0.445401	-0.238516	G01
YAL053W_mRNA	-0.31595	-0.601358	-0.285408	G01
YAL061W_mRNA	0	-0.48662	-0.0602142	G01
YAL062W_mRNA	-0.0130719	-0.47028	-0.457208	G01
YAR014C_mRNA	-0.196688	-0.461777	-0.265089	G01
YAR018C_mRNA	-0.152872	-0.673378	-0.520506	G01
YAR028W_mRNA	-0.125247	-0.381499	-0.256251	G01
YAR031W_mRNA	0	-0.536391	-0.584475	G01
YAR035W_mRNA	0	-0.73918	-0.677556	G01
YAR050W_mRNA	-0.296629	-0.794709	-0.49808	G01
YBL007C_mRNA	-0.252618	-0.29927	-0.0466513	G01
YBL008W_mRNA	-0.301919	-0.439623	-0.137704	G01
YBL018C_mRNA	0	-0.608156	-0.38487	G01
YBL020W_mRNA	-0.13792	-0.292622	-0.154702	G01
YBL023C_mRNA	-0.0398265	-0.483933	-0.444106	G01
YBL034C_mRNA	-0.234126	-0.609311	-0.375185	G01
YBL037W_mRNA	-0.0278863	-0.357048	-0.329162	G01
YBL039C_mRNA	-0.244069	-0.282061	-0.0379921	G01
YBL061C_mRNA	-0.319593	-0.407978	-0.0883844	G01
YBL088C_mRNA	-0.237559	-0.398259	-0.1607	G01
YBL104C_mRNA	-0.205931	-0.374512	-0.168582	G01
YBR002C_mRNA	-0.309499	-0.436618	-0.127119	G01
YBR004C_mRNA	-0.324541	-0.392229	-0.0676887	G01
YBR015C_mRNA	-0.262146	-0.250937	0.0112095	G01
YBR020W_mRNA	0	-0.679297	-0.490762	G01
YBR023C_mRNA	-0.141554	-0.461304	-0.31975	G01
YBR033W_mRNA	0	-0.940396	-0.466757	G01
YBR036C_mRNA	-0.226458	-0.367034	-0.140576	G01
YBR038W_mRNA	0.038067	-0.469595	-0.507662	G01
YBR041W_mRNA	-0.107019	-0.349802	-0.242784	G01
YBR058C_mRNA	-0.211778	-0.315901	-0.104123	G01
YBR063C_mRNA	-0.324131	-0.40254	-0.0784092	G01
YBR065C_mRNA	0	-0.662773	-0.14266	G01
YBR069C_mRNA	-0.179348	-0.311065	-0.131717	G01
YBR074W_mRNA	-0.216449	-0.397501	-0.181052	G01
YBR081C_mRNA	-0.166806	-0.435064	-0.268258	G01
YBR084W_mRNA	-0.258033	-0.32117	-0.0631368	G01
YBR085W_mRNA	-0.255295	-0.478615	-0.22332	G01
YBR094W_mRNA	-0.297414	-0.408544	-0.11113	G01
YBR121C_mRNA	-0.224411	-0.302486	-0.0780745	G01
YBR131W_mRNA	0	-0.547057	-0.381278	G01
YBR133C_mRNA	-0.238134	-0.703933	-0.465799	G01
YBR139W_mRNA	-0.204621	-0.523893	-0.319272	G01
YBR140C_mRNA	-0.273493	-0.398157	-0.124664	G01
YBR150C_mRNA	0	-0.695767	-0.493381	G01
YBR159W_mRNA	-0.230665	-0.305123	-0.074458	G01
YBR160W_mRNA	-0.243262	-0.422904	-0.179642	G01
YBR192W_mRNA	-0.259636	-0.594137	-0.3345	G01
YBR196C_mRNA	-0.179253	-0.34949	-0.170236	G01
YBR202W_mRNA	-0.387238	-0.586242	-0.199004	G01
YBR220C_mRNA	-0.278854	-0.536681	-0.257826	G01
YBR235W_mRNA	-0.285877	-0.405026	-0.119149	G01
YBR247C_mRNA	-0.166947	-0.276779	-0.109832	G01
YBR275C_mRNA	-0.12846	-0.377786	-0.249326	G01
YBR283C_mRNA	-0.190281	-0.296338	-0.106057	G01
YBR295W_mRNA	-0.238937	-0.425299	-0.186362	G01
YBR298C_mRNA	-0.14402	-0.4469	-0.302881	G01
YCL014W_mRNA	-0.215975	-0.539192	-0.323217	G01
YCL024W_mRNA	0	-0.592599	-0.32181	G01
YCL038C_mRNA	-0.302022	-0.647568	-0.345546	G01
YCL040W_mRNA	-0.38271	-0.597597	-0.214887	G01
YCL054W_mRNA	-0.179627	-0.370353	-0.190726	G01
YCR008W_mRNA	-0.320621	-0.381524	-0.0609028	G01
YCR012W_mRNA	-0.29176	-0.375229	-0.0834689	G01
YCR017C_mRNA	-0.270627	-0.497681	-0.227054	G01
YCR018C_mRNA	0	-0.539953	-0.0700505	G01
YCR024C_mRNA	0	-0.853151	-0.509164	G01
YCR026C_mRNA	-0.303862	-0.379975	-0.0761125	G01
YCR028C_mRNA	-0.226336	-0.370973	-0.144637	G01
YCR032W_mRNA	-0.155836	-0.56849	-0.412654	G01
YCR033W_mRNA	-0.21896	-0.378971	-0.160011	G01
YCR037C_mRNA	-0.0336141	-0.396386	-0.362771	G01
YCR042C_mRNA	-0.171098	-0.490975	-0.319877	G01
YCR045C_mRNA	-0.164995	-0.384578	-0.219583	G01
YCR054C_mRNA	-0.2075	-0.617075	-0.409575	G01
YCR061W_mRNA	0	-0.657574	0.00971138	G01
YCR068W_mRNA	-0.309265	-0.607478	-0.298212	G01
YCR077C_mRNA	-0.207231	-0.308026	-0.100795	G01
YCR081W_mRNA	-0.276509	-0.670135	-0.393626	G01
YCR083W_mRNA	0	-0.64773	-0.336985	G01
YCR084C_mRNA	-0.151398	-0.289805	-0.138407	G01
YCR089W_mRNA	-0.204069	-0.245455	-0.0413863	G01
YCR098C_mRNA	0	-0.745655	-0.606625	G01
YCR106W_mRNA	-0.0292844	-0.49692	-0.467635	G01
YDL001W_mRNA	-0.219386	-0.42256	-0.203174	G01
YDL010W_mRNA	0	-0.555164	-0.404355	G01
YDL033C_mRNA	0	-1.05422	-0.175779	G01
YDL052C_mRNA	-0.151388	-0.440566	-0.289178	G01
YDL056W_mRNA	-0.180497	-0.395318	-0.214822	G01
YDL058W_mRNA	-0.207652	-0.375992	-0.168339	G01
YDL060W_mRNA	-0.0510285	-0.301909	-0.250881	G01
YDL063C_mRNA	-0.229124	-0.414095	-0.184971	G01
YDL073W_mRNA	-0.255805	-0.382524	-0.12672	G01
YDL074C_mRNA	-0.247639	-0.354581	-0.106942	G01
YDL093W_mRNA	-0.10971	-0.329135	-0.219425	G01
YDL095W_mRNA	-0.245749	-0.385956	-0.140207	G01
YDL133W_mRNA	-0.110924	-0.463332	-0.352408	G01
YDL134C_mRNA	-0.140883	-0.282413	-0.14153	G01
YDL145C_mRNA	-0.245383	-0.351228	-0.105845	G01
YDL148C_mRNA	-0.142591	-0.273512	-0.130921	G01
YDL153C_mRNA	-0.145678	-0.281653	-0.135976	G01
YDL156W_mRNA	0	-0.816961	-0.325445	G01
YDL186W_mRNA	0	-0.701614	-0.33589	G01
YDL194W_mRNA	-0.329567	-0.558218	-0.228651	G01
YDL195W_mRNA	-0.239608	-0.331188	-0.0915803	G01
YDL199C_mRNA	0	-0.518063	0.00736893	G01
YDL205C_mRNA	-0.141299	-0.362686	-0.221387	G01
YDL211C_mRNA	0	-0.580003	-0.421407	G01
YDL215C_mRNA	-0.198308	-0.281307	-0.0829992	G01
YDL220C_mRNA	0	-0.645413	-0.419906	G01
YDL229W_mRNA	-0.198168	-0.330464	-0.132296	G01
YDL233W_mRNA	0	-0.729704	-0.223405	G01
YDL234C_mRNA	-0.347006	-0.559617	-0.212611	G01
YDL240W_mRNA	-0.173301	-0.372394	-0.199093	G01
YDR001C_mRNA	-0.397081	-0.523394	-0.126313	G01
YDR006C_mRNA	-0.253466	-0.415516	-0.162051	G01
YDR012W_mRNA	-0.157184	-0.31272	-0.155537	G01
YDR013W_mRNA	0	-0.558302	-0.146072	G01
YDR017C_mRNA	-0.253348	-0.461767	-0.208419	G01
YDR023W_mRNA	-0.10585	-0.235317	-0.129467	G01
YDR026C_mRNA	-0.287054	-0.41291	-0.125856	G01
YDR046C_mRNA	-0.232027	-0.367517	-0.13549	G01
YDR049W_mRNA	-0.135058	-0.392546	-0.257488	G01
YDR050C_mRNA	-0.108385	-0.232014	-0.12363	G01
YDR060W_mRNA	-0.173518	-0.353802	-0.180284	G01
YDR062W_mRNA	-0.18012	-0.329118	-0.148998	G01
YDR075W_mRNA	-0.179051	-0.348767	-0.169716	G01
YDR080W_mRNA	-0.167175	-0.393113	-0.225938	G01
YDR090C_mRNA	-0.324052	-0.37783	-0.0537775	G01
YDR091C_mRNA	-0.181107	-0.377582	-0.196475	G01
YDR107C_mRNA	-0.274617	-0.39346	-0.118843	G01
YDR108W_mRNA	-0.219522	-0.353785	-0.134263	G01
YDR111C_mRNA	-0.175662	-0.472622	-0.296959	G01
YDR119W_mRNA	-0.221255	-0.440225	-0.21897	G01
YDR135C_mRNA	-0.302573	-0.354468	-0.0518951	G01
YDR138W_mRNA	-0.0814321	-0.330596	-0.249164	G01
YDR141C_mRNA	-0.282606	-0.368347	-0.0857409	G01
YDR143C_mRNA	-0.256196	-0.399175	-0.142979	G01
YDR144C_mRNA	-0.281175	-0.39157	-0.110395	G01
YDR160W_mRNA	-0.315273	-0.417022	-0.101748	G01
YDR164C_mRNA	-0.181115	-0.39503	-0.213916	G01
YDR170C_mRNA	-0.212401	-0.309298	-0.0968971	G01
YDR180W_mRNA	-0.0842956	-0.365611	-0.281316	G01
YDR188W_mRNA	-0.245762	-0.257145	-0.0113831	G01
YDR195W_mRNA	-0.35883	-0.397163	-0.0383331	G01
YDR205W_mRNA	-0.351516	-0.489065	-0.137549	G01
YDR206W_mRNA	-0.294382	-0.377879	-0.0834975	G01
YDR211W_mRNA	-0.17186	-0.295226	-0.123365	G01
YDR217C_mRNA	-0.260702	-0.558893	-0.298191	G01
YDR223W_mRNA	-0.177792	-0.448856	-0.271065	G01
YDR228C_mRNA	-0.336444	-0.476112	-0.139669	G01
YDR232W_mRNA	-0.134461	-0.398297	-0.263836	G01
YDR233C_mRNA	-0.247942	-0.283603	-0.035661	G01
YDR242W_mRNA	-0.243229	-0.564277	-0.321048	G01
YDR247W_mRNA	-0.434823	-0.537499	-0.102677	G01
YDR249C_mRNA	-0.31295	-0.436453	-0.123503	G01
YDR261C_mRNA	-0.137267	-0.254944	-0.117677	G01
YDR291W_mRNA	-0.285244	-0.560683	-0.275439	G01
YDR292C_mRNA	-0.154406	-0.32482	-0.170415	G01
YDR293C_mRNA	-0.328266	-0.455135	-0.126869	G01
YDR297W_mRNA	-0.166823	-0.407927	-0.241104	G01
YDR321W_mRNA	-0.174707	-0.338602	-0.163895	G01
YDR324C_mRNA	-0.215736	-0.303234	-0.0874982	G01
YDR325W_mRNA	-0.199975	-0.370109	-0.170134	G01
YDR326C_mRNA	-0.264911	-0.446989	-0.182079	G01
YDR335W_mRNA	-0.315476	-0.353854	-0.0383786	G01
YDR336W_mRNA	0	-0.648142	-0.51738	G01
YDR338C_mRNA	-0.186788	-0.317891	-0.131103	G01
YDR346C_mRNA	-0.110294	-0.289957	-0.179663	G01
YDR349C_mRNA	-0.234104	-0.281739	-0.0476352	G01
YDR350C_mRNA	-0.272179	-0.490907	-0.218727	G01
YDR351W_mRNA	-0.222873	-0.380585	-0.157712	G01
YDR352W_mRNA	-0.216513	-0.404483	-0.18797	G01
YDR367W_mRNA	-0.229058	-0.508243	-0.279185	G01
YDR380W_mRNA	-0.220176	-0.68542	-0.465244	G01
YDR381W_mRNA	-0.0876898	-0.265843	-0.178153	G01
YDR385W_mRNA	-0.258431	-0.417114	-0.158683	G01
YDR399W_mRNA	-0.12975	-0.303984	-0.174234	G01
YDR406W_mRNA	-0.169751	-0.346191	-0.17644	G01
YDR407C_mRNA	-0.138436	-0.365661	-0.227225	G01
YDR412W_mRNA	-0.045482	-0.307507	-0.262025	G01
YDR414C_mRNA	-0.147652	-0.448772	-0.30112	G01
YDR416W_mRNA	-0.34645	-0.514263	-0.167813	G01
YDR419W_mRNA	-0.276007	-0.62949	-0.353482	G01
YDR423C_mRNA	0	-0.832938	-0.176127	G01
YDR438W_mRNA	-0.171447	-0.403635	-0.232188	G01
YDR444W_mRNA	-0.325669	-0.3958	-0.0701312	G01
YDR464W_mRNA	-0.252758	-0.353956	-0.101198	G01
YDR488C_mRNA	-0.504155	-0.695735	-0.191579	G01
YDR501W_mRNA	0	-0.502391	-0.27188	G01
YDR507C_mRNA	-0.0931219	-0.366687	-0.273565	G01
YDR520C_mRNA	-0.283612	-0.425998	-0.142386	G01
YDR523C_mRNA	0	-0.961181	-0.509387	G01
YEL013W_mRNA	-0.209789	-0.343964	-0.134175	G01
YEL023C_mRNA	0	-0.838082	-0.601519	G01
YEL031W_mRNA	-0.308254	-0.562318	-0.254064	G01
YEL032W_mRNA	-0.298633	-0.61792	-0.319286	G01
YEL040W_mRNA	-0.279527	-0.439864	-0.160337	G01
YEL046C_mRNA	-0.148508	-0.405055	-0.256547	G01
YEL055C_mRNA	-0.26553	-0.478916	-0.213386	G01
YEL058W_mRNA	-0.20021	-0.408033	-0.207823	G01
YEL063C_mRNA	-0.273326	-0.351524	-0.0781986	G01
YER005W_mRNA	-0.215667	-0.264921	-0.0492547	G01
YER008C_mRNA	-0.309877	-0.402213	-0.0923357	G01
YER018C_mRNA	0	-0.595839	-0.437062	G01
YER019W_mRNA	-0.319668	-0.499974	-0.180306	G01
YER023W_mRNA	-0.165249	-0.239268	-0.0740188	G01
YER025W_mRNA	-0.129818	-0.27438	-0.144562	G01
YER026C_mRNA	-0.374677	-0.429445	-0.0547674	G01
YER036C_mRNA	-0.162619	-0.248543	-0.0859236	G01
YER037W_mRNA	-0.370598	-0.585672	-0.215074	G01
YER041W_mRNA	-0.216355	-0.564915	-0.34856	G01
YER043C_mRNA	-0.297068	-0.33861	-0.041542	G01
YER045C_mRNA	-0.289158	-0.569318	-0.28016	G01
YER049W_mRNA	-0.153389	-0.247547	-0.0941581	G01
YER082C_mRNA	-0.240745	-0.321118	-0.0803731	G01
YER087W_mRNA	0	-0.754712	-0.328475	G01
YER093C_mRNA	-0.40461	-0.462603	-0.0579934	G01
YER105C_mRNA	-0.202139	-0.271021	-0.0688819	G01
YER110C_mRNA	-0.285755	-0.467196	-0.181441	G01
YER113C_mRNA	-0.10362	-0.393497	-0.289876	G01
YER114C_mRNA	-0.257915	-0.387082	-0.129167	G01
YER125W_mRNA	-0.138679	-0.293904	-0.155225	G01
YER129W_mRNA	-0.320349	-0.449957	-0.129609	G01
YER157W_mRNA	-0.200892	-0.307961	-0.107069	G01
YER165W_mRNA	-0.206553	-0.255235	-0.0486818	G01
YER167W_mRNA	-0.195484	-0.508927	-0.313442	G01
YER169W_mRNA	-0.378309	-0.688446	-0.310137	G01
YER171W_mRNA	-0.212887	-0.335069	-0.122182	G01
YER172C_mRNA	-0.219829	-0.39344	-0.173611	G01
YER176W_mRNA	-0.289853	-0.543497	-0.253644	G01
YFL001W_mRNA	-0.362214	-0.722034	-0.359821	G01
YFL002C_mRNA	-0.22876	-0.254085	-0.0253247	G01
YFL009W_mRNA	-0.0505257	-0.295377	-0.244851	G01
YFL026W_mRNA	-0.0548969	-0.269716	-0.214819	G01
YFL033C_mRNA	-0.316802	-0.325016	-0.00821407	G01
YFL034W_mRNA	-0.265092	-0.359315	-0.0942224	G01
YFL050C_mRNA	-0.232612	-0.590645	-0.358032	G01
YFR002W_mRNA	-0.143525	-0.380383	-0.236858	G01
YFR009W_mRNA	-0.182836	-0.324424	-0.141587	G01
YFR016C_mRNA	-0.226145	-0.567321	-0.341176	G01
YFR018C_mRNA	-0.36658	-0.799402	-0.432822	G01
YGL003C_mRNA	-0.285446	-0.3549	-0.0694536	G01
YGL008C_mRNA	-0.0907023	-0.322673	-0.231971	G01
YGL012W_mRNA	-0.0972119	-0.364284	-0.267072	G01
YGL013C_mRNA	-0.281493	-0.364658	-0.0831648	G01
YGL014W_mRNA	-0.220292	-0.25334	-0.0330473	G01
YGL027C_mRNA	-0.22502	-0.411514	-0.186494	G01
YGL049C_mRNA	-0.280821	-0.372945	-0.0921242	G01
YGL064C_mRNA	-0.3816	-0.575665	-0.194064	G01
YGL099W_mRNA	-0.184962	-0.215805	-0.0308426	G01
YGL120C_mRNA	-0.228573	-0.270141	-0.0415679	G01
YGL133W_mRNA	-0.18759	-0.475847	-0.288256	G01
YGL140C_mRNA	-0.220859	-0.373026	-0.152168	G01
YGL159W_mRNA	-0.26295	-0.478197	-0.215247	G01
YGL163C_mRNA	-0.346032	-0.409278	-0.0632454	G01
YGL171W_mRNA	-0.166235	-0.327918	-0.161682	G01
YGL173C_mRNA	-0.230637	-0.283285	-0.0526476	G01
YGL178W_mRNA	-0.240188	-0.606974	-0.366786	G01
YGL179C_mRNA	0	-0.509744	-0.379014	G01
YGL195W_mRNA	-0.169912	-0.393461	-0.223549	G01
YGL197W_mRNA	-0.282847	-0.525367	-0.24252	G01
YGL199C_mRNA	0	-1.17979	-0.321337	G01
YGL203C_mRNA	-0.210935	-0.377609	-0.166673	G01
YGL206C_mRNA	-0.193881	-0.264908	-0.071027	G01
YGL213C_mRNA	-0.108679	-0.297577	-0.188898	G01
YGL216W_mRNA	-0.285953	-0.344294	-0.0583408	G01
YGL233W_mRNA	-0.087906	-0.339797	-0.25189	G01
YGL238W_mRNA	-0.211198	-0.315515	-0.104317	G01
YGL245W_mRNA	-0.235624	-0.251237	-0.0156125	G01
YGL254W_mRNA	0	-0.666076	-0.0436412	G01
YGR001C_mRNA	-0.184947	-0.418803	-0.233856	G01
YGR013W_mRNA	-0.169509	-0.441555	-0.272046	G01
YGR014W_mRNA	-0.0613074	-0.389054	-0.327747	G01
YGR036C_mRNA	-0.344378	-0.619044	-0.274666	G01
YGR047C_mRNA	-0.206654	-0.457754	-0.2511	G01
YGR070W_mRNA	0	-0.628956	-0.396625	G01
YGR079W_mRNA	-0.263553	-0.351519	-0.087966	G01
YGR083C_mRNA	-0.193407	-0.28908	-0.0956727	G01
YGR089W_mRNA	-0.304932	-0.456963	-0.152031	G01
YGR090W_mRNA	-0.219455	-0.43598	-0.216525	G01
YGR093W_mRNA	-0.293762	-0.397542	-0.10378	G01
YGR094W_mRNA	-0.24568	-0.400884	-0.155204	G01
YGR096W_mRNA	0	-0.729104	-0.354273	G01
YGR097W_mRNA	-0.147755	-0.333213	-0.185458	G01
YGR108W_mRNA	-0.163292	-0.532719	-0.369427	G01
YGR116W_mRNA	-0.171083	-0.394024	-0.222941	G01
YGR117C_mRNA	-0.138835	-0.458229	-0.319394	G01
YGR122W_mRNA	0	-0.487785	-0.333328	G01
YGR123C_mRNA	-0.169345	-0.302249	-0.132904	G01
YGR128C_mRNA	-0.143224	-0.281341	-0.138116	G01
YGR134W_mRNA	-0.313293	-0.64164	-0.328347	G01
YGR140W_mRNA	-0.234714	-0.47589	-0.241176	G01
YGR142W_mRNA	0	-0.724268	-0.291481	G01
YGR156W_mRNA	-0.269507	-0.5874	-0.317893	G01
YGR157W_mRNA	-0.363204	-0.5381	-0.174897	G01
YGR163W_mRNA	-0.185889	-0.611868	-0.425979	G01
YGR170W_mRNA	-0.183201	-0.390171	-0.20697	G01
YGR185C_mRNA	-0.251948	-0.34221	-0.0902622	G01
YGR190C_mRNA	-0.401787	-0.513275	-0.111488	G01
YGR192C_mRNA	-0.27539	-0.313202	-0.0378125	G01
YGR198W_mRNA	-0.292865	-0.358149	-0.0652842	G01
YGR199W_mRNA	-0.222833	-0.314764	-0.091931	G01
YGR200C_mRNA	-0.26492	-0.320055	-0.0551347	G01
YGR203W_mRNA	0	-0.915727	-0.358907	G01
YGR210C_mRNA	-0.314122	-0.415082	-0.10096	G01
YGR216C_mRNA	-0.196829	-0.319852	-0.123023	G01
YGR217W_mRNA	-0.369096	-0.586095	-0.217	G01
YGR218W_mRNA	-0.195744	-0.312375	-0.11663	G01
YGR229C_mRNA	-0.218217	-0.33482	-0.116603	G01
YGR245C_mRNA	-0.168561	-0.305746	-0.137185	G01
YGR249W_mRNA	0	-0.945498	-0.631559	G01
YGR250C_mRNA	-0.326215	-0.646997	-0.320782	G01
YGR251W_mRNA	0	-0.448099	-0.209665	G01
YGR254W_mRNA	-0.476197	-0.882143	-0.405946	G01
YGR258C_mRNA	-0.410254	-0.478463	-0.0682097	G01
YGR260W_mRNA	-0.234077	-0.409614	-0.175537	G01
YGR264C_mRNA	-0.159811	-0.220125	-0.060314	G01
YGR270W_mRNA	-0.20963	-0.394041	-0.184411	G01
YGR271W_mRNA	-0.329797	-0.545975	-0.216178	G01
YGR274C_mRNA	-0.37403	-0.424965	-0.0509341	G01
YGR279C_mRNA	-0.145201	-0.380506	-0.235306	G01
YGR281W_mRNA	-0.274318	-0.571396	-0.297078	G01
YGR288W_mRNA	0	-0.590813	-0.226744	G01
YGR295C_mRNA	-0.148135	-0.608075	-0.45994	G01
YHL007C_mRNA	-0.213322	-0.336173	-0.122851	G01
YHL008C_mRNA	-0.270101	-0.526945	-0.256844	G01
YHL023C_mRNA	-0.36197	-0.46093	-0.0989595	G01
YHL029C_mRNA	-0.171683	-0.40418	-0.232497	G01
YHL032C_mRNA	-0.315178	-0.456426	-0.141247	G01
YHL048W_mRNA	-0.0969189	-0.663174	-0.566255	G01
YHR033W_mRNA	-0.203754	-0.591926	-0.388172	G01
YHR042W_mRNA	-0.284872	-0.32609	-0.041218	G01
YHR048W_mRNA	-0.198538	-0.647185	-0.448647	G01
YHR050W_mRNA	-0.11551	-0.470389	-0.354879	G01
YHR069C_mRNA	-0.243729	-0.347678	-0.103948	G01
YHR070W_mRNA	-0.363921	-0.466816	-0.102896	G01
YHR072W_mRNA	-0.263755	-0.314832	-0.0510773	G01
YHR078W_mRNA	-0.155442	-0.427037	-0.271596	G01
YHR082C_mRNA	-0.192199	-0.346305	-0.154105	G01
YHR094C_mRNA	-0.14969	-0.357778	-0.208089	G01
YHR097C_mRNA	0	-0.499232	0.126651	G01
YHR099W_mRNA	-0.281092	-0.495654	-0.214562	G01
YHR103W_mRNA	-0.254359	-0.401289	-0.14693	G01
YHR120W_mRNA	-0.268716	-0.494976	-0.22626	G01
YHR137W_mRNA	-0.311509	-0.472149	-0.16064	G01
YHR142W_mRNA	0.0584181	-0.280579	-0.338997	G01
YHR149C_mRNA	-0.264384	-0.406204	-0.14182	G01
YHR151C_mRNA	-0.168265	-0.458726	-0.290462	G01
YHR155W_mRNA	-0.295412	-0.471141	-0.175729	G01
YHR158C_mRNA	-0.276826	-0.314772	-0.0379468	G01
YHR164C_mRNA	-0.186211	-0.483833	-0.297622	G01
YHR165C_mRNA	-0.245033	-0.308434	-0.063401	G01
YHR170W_mRNA	-0.236376	-0.31753	-0.0811544	G01
YHR171W_mRNA	0	-0.688532	-0.212324	G01
YHR172W_mRNA	-0.253043	-0.510444	-0.257401	G01
YHR174W_mRNA	-0.257458	-0.355032	-0.0975738	G01
YHR183W_mRNA	-0.239812	-0.268702	-0.0288901	G01
YHR218W_mRNA	0	-1.02984	-0.915596	G01
YIL038C_mRNA	-0.239569	-0.315974	-0.0764048	G01
YIL046W_mRNA	-0.227815	-0.315253	-0.0874375	G01
YIL047C_mRNA	-0.178608	-0.410541	-0.231933	G01
YIL048W_mRNA	-0.120095	-0.284182	-0.164087	G01
YIL049W_mRNA	0.0137866	-0.435402	-0.449188	G01
YIL055C_mRNA	0	-0.589542	0.108178	G01
YIL067C_mRNA	-0.0888582	-0.40937	-0.320512	G01
YIL078W_mRNA	-0.173967	-0.247005	-0.0730372	G01
YIL085C_mRNA	-0.255755	-0.305929	-0.0501741	G01
YIL090W_mRNA	-0.157263	-0.305745	-0.148482	G01
YIL107C_mRNA	0	-0.496505	-0.355857	G01
YIL115C_mRNA	-0.175959	-0.459365	-0.283407	G01
YIL121W_mRNA	-0.0600904	-0.399183	-0.339092	G01
YIL126W_mRNA	-0.199591	-0.394066	-0.194475	G01
YIL128W_mRNA	-0.148992	-0.312765	-0.163772	G01
YIL129C_mRNA	-0.224618	-0.341533	-0.116915	G01
YIL130W_mRNA	-0.289196	-0.384049	-0.0948534	G01
YIL137C_mRNA	-0.297354	-0.315438	-0.0180833	G01
YIL143C_mRNA	-0.222971	-0.410428	-0.187457	G01
YIL149C_mRNA	-0.152205	-0.399989	-0.247784	G01
YIL150C_mRNA	0	-0.969026	-0.679497	G01
YIL151C_mRNA	-0.185724	-0.339293	-0.153569	G01
YIL159W_mRNA	-0.228164	-0.463447	-0.235283	G01
YIL162W_mRNA	-0.105124	-0.445157	-0.340033	G01
YIR006C_mRNA	-0.246903	-0.417961	-0.171058	G01
YIR016W_mRNA	0	-0.433831	0.15389	G01
YIR023W_mRNA	-0.28426	-0.332471	-0.0482114	G01
YJL010C_mRNA	-0.283501	-0.533256	-0.249755	G01
YJL025W_mRNA	-0.181266	-0.461908	-0.280642	G01
YJL026W_mRNA	-0.258741	-0.37532	-0.116578	G01
YJL039C_mRNA	-0.20859	-0.406019	-0.197429	G01
YJL046W_mRNA	0	-0.718952	-0.0703916	G01
YJL050W_mRNA	-0.265591	-0.354728	-0.0891371	G01
YJL054W_mRNA	-0.32037	-0.386211	-0.0658418	G01
YJL073W_mRNA	-0.288974	-0.422839	-0.133865	G01
YJL080C_mRNA	-0.305582	-0.416857	-0.111275	G01
YJL082W_mRNA	-0.122973	-0.43773	-0.314757	G01
YJL090C_mRNA	-0.22523	-0.530018	-0.304788	G01
YJL091C_mRNA	-0.193794	-0.420409	-0.226615	G01
YJL092W_mRNA	-0.220807	-0.408394	-0.187587	G01
YJL095W_mRNA	-0.242392	-0.554449	-0.312057	G01
YJL097W_mRNA	-0.234365	-0.4477	-0.213334	G01
YJL098W_mRNA	-0.308324	-0.487018	-0.178694	G01
YJL108C_mRNA	0	-0.949426	-0.459479	G01
YJL111W_mRNA	-0.231598	-0.273003	-0.0414053	G01
YJL118W_mRNA	-0.277917	-0.500762	-0.222845	G01
YJL127C_mRNA	-0.366769	-0.418683	-0.0519142	G01
YJL130C_mRNA	-0.233943	-0.282347	-0.0484033	G01
YJL132W_mRNA	0	-0.694752	-0.546099	G01
YJL153C_mRNA	0	-1.14622	-0.50115	G01
YJL154C_mRNA	-0.303548	-0.36112	-0.0575723	G01
YJL156C_mRNA	-0.275176	-0.418437	-0.143261	G01
YJL171C_mRNA	-0.322417	-0.593983	-0.271566	G01
YJL178C_mRNA	-0.0102102	-0.287453	-0.277242	G01
YJL197W_mRNA	-0.337661	-0.661722	-0.32406	G01
YJL201W_mRNA	-0.242318	-0.405988	-0.16367	G01
YJL206C_mRNA	0	-0.506051	-0.323913	G01
YJL207C_mRNA	-0.154009	-0.413222	-0.259213	G01
YJL209W_mRNA	-0.360083	-0.451833	-0.09175	G01
YJL212C_mRNA	-0.0958446	-0.36326	-0.267415	G01
YJL225C_mRNA	-0.292257	-0.565451	-0.273194	G01
YJR001W_mRNA	-0.213365	-0.409069	-0.195704	G01
YJR002W_mRNA	-0.137545	-0.25913	-0.121586	G01
YJR004C_mRNA	-0.260004	-0.306551	-0.0465477	G01
YJR009C_mRNA	-0.152166	-0.41826	-0.266094	G01
YJR031C_mRNA	-0.193944	-0.407684	-0.213741	G01
YJR041C_mRNA	-0.197995	-0.330605	-0.132611	G01
YJR046W_mRNA	-0.248114	-0.512525	-0.264411	G01
YJR051W_mRNA	-0.192454	-0.376904	-0.18445	G01
YJR054W_mRNA	-0.128176	-0.446513	-0.318337	G01
YJR061W_mRNA	-0.235234	-0.542837	-0.307602	G01
YJR072C_mRNA	-0.178785	-0.279116	-0.100331	G01
YJR091C_mRNA	-0.259525	-0.372055	-0.11253	G01
YJR092W_mRNA	-0.144505	-0.474511	-0.330006	G01
YJR094W-A_mRNA	-0.0742466	-0.299517	-0.225271	G01
YJR098C_mRNA	0	-0.635557	-0.425911	G01
YJR106W_mRNA	-0.475877	-0.589641	-0.113764	G01
YJR107W_mRNA	-0.4607	-0.480982	-0.020282	G01
YJR117W_mRNA	-0.177972	-0.303087	-0.125116	G01
YJR119C_mRNA	-0.262513	-0.600725	-0.338212	G01
YJR124C_mRNA	-0.198657	-0.360407	-0.16175	G01
YJR132W_mRNA	-0.269295	-0.343302	-0.0740073	G01
YJR134C_mRNA	-0.18	-0.330173	-0.150173	G01
YJR140C_mRNA	-0.191635	-0.462362	-0.270727	G01
YJR143C_mRNA	-0.108607	-0.310254	-0.201647	G01
YJR151C_mRNA	-0.323895	-0.727002	-0.403107	G01
YJR160C_mRNA	-0.199034	-0.534947	-0.335913	G01
YKL008C_mRNA	-0.122257	-0.351545	-0.229287	G01
YKL010C_mRNA	-0.0947316	-0.359982	-0.26525	G01
YKL014C_mRNA	-0.169451	-0.307472	-0.138021	G01
YKL020C_mRNA	-0.161028	-0.367153	-0.206125	G01
YKL028W_mRNA	-0.236305	-0.319406	-0.0831015	G01
YKL038W_mRNA	-0.262665	-0.316541	-0.0538768	G01
YKL045W_mRNA	-0.287404	-0.376083	-0.0886786	G01
YKL060C_mRNA	-0.197467	-0.239716	-0.0422488	G01
YKL062W_mRNA	-0.0328321	-0.418378	-0.385546	G01
YKL072W_mRNA	-0.131215	-0.538058	-0.406843	G01
YKL073W_mRNA	-0.314809	-0.335932	-0.0211224	G01
YKL090W_mRNA	0	-0.451251	0.00577416	G01
YKL101W_mRNA	-0.191683	-0.349617	-0.157933	G01
YKL105C_mRNA	-0.0847571	-0.404527	-0.31977	G01
YKL110C_mRNA	-0.331724	-0.41688	-0.0851564	G01
YKL116C_mRNA	-0.308832	-0.315753	-0.00692148	G01
YKL125W_mRNA	-0.217179	-0.565774	-0.348594	G01
YKL127W_mRNA	-0.244019	-0.436314	-0.192295	G01
YKL134C_mRNA	0	-0.541161	-0.324322	G01
YKL155C_mRNA	-0.378352	-0.479931	-0.101579	G01
YKL176C_mRNA	-0.244388	-0.437743	-0.193355	G01
YKL179C_mRNA	-0.345595	-0.402763	-0.0571678	G01
YKL182W_mRNA	-0.246656	-0.761386	-0.51473	G01
YKL183W_mRNA	-0.300178	-0.523241	-0.223063	G01
YKL184W_mRNA	-0.142218	-0.310876	-0.168657	G01
YKL203C_mRNA	-0.179234	-0.541702	-0.362468	G01
YKL209C_mRNA	-0.283217	-0.559396	-0.276179	G01
YKR001C_mRNA	-0.152099	-0.331262	-0.179163	G01
YKR010C_mRNA	-0.411893	-0.458396	-0.0465029	G01
YKR024C_mRNA	-0.266163	-0.470023	-0.203859	G01
YKR027W_mRNA	0.00864641	-0.37848	-0.387127	G01
YKR031C_mRNA	-0.273603	-0.472215	-0.198611	G01
YKR038C_mRNA	-0.181392	-0.329854	-0.148462	G01
YKR044W_mRNA	-0.111695	-0.31567	-0.203975	G01
YKR046C_mRNA	-0.227064	-0.337736	-0.110673	G01
YKR050W_mRNA	-0.116934	-0.387373	-0.270439	G01
YKR051W_mRNA	-0.219575	-0.383464	-0.16389	G01
YKR054C_mRNA	-0.216939	-0.510493	-0.293554	G01
YKR072C_mRNA	-0.12043	-0.320301	-0.199871	G01
YKR086W_mRNA	-0.0974071	-0.404341	-0.306934	G01
YLL008W_mRNA	-0.265833	-0.39635	-0.130518	G01
YLL010C_mRNA	-0.164344	-0.304294	-0.13995	G01
YLL013C_mRNA	-0.448076	-0.494517	-0.0464414	G01
YLL015W_mRNA	-0.245316	-0.335878	-0.0905613	G01
YLL026W_mRNA	-0.381219	-0.568489	-0.18727	G01
YLL031C_mRNA	-0.32976	-0.413255	-0.0834946	G01
YLL048C_mRNA	-0.18886	-0.434654	-0.245794	G01
YLL049W_mRNA	0	-0.582043	-0.394966	G01
YLL054C_mRNA	-0.340004	-0.384164	-0.0441595	G01
YLL061W_mRNA	0	-0.777845	-0.54164	G01
YLL063C_mRNA	0	-0.561522	-0.470742	G01
YLL066C_mRNA	-0.302435	-0.621557	-0.319123	G01
YLR002C_mRNA	-0.237882	-0.297829	-0.0599465	G01
YLR020C_mRNA	-0.100632	-0.284298	-0.183665	G01
YLR034C_mRNA	-0.373825	-0.455358	-0.081533	G01
YLR039C_mRNA	-0.160198	-0.499748	-0.33955	G01
YLR045C_mRNA	-0.217292	-0.335389	-0.118097	G01
YLR046C_mRNA	0	-0.406608	0.0985578	G01
YLR057W_mRNA	-0.00769887	-0.471447	-0.463748	G01
YLR063W_mRNA	-0.349573	-0.43135	-0.081777	G01
YLR067C_mRNA	-0.222395	-0.388229	-0.165834	G01
YLR071C_mRNA	-0.257023	-0.424444	-0.167421	G01
YLR083C_mRNA	-0.159417	-0.28205	-0.122633	G01
YLR084C_mRNA	-0.249204	-0.622067	-0.372863	G01
YLR090W_mRNA	-0.310564	-0.435877	-0.125312	G01
YLR096W_mRNA	-0.285316	-0.368973	-0.0836573	G01
YLR106C_mRNA	-0.244763	-0.388894	-0.144132	G01
YLR114C_mRNA	-0.260719	-0.416454	-0.155735	G01
YLR117C_mRNA	-0.34163	-0.410204	-0.0685747	G01
YLR130C_mRNA	-0.135697	-0.313503	-0.177806	G01
YLR139C_mRNA	-0.229837	-0.400034	-0.170197	G01
YLR141W_mRNA	0	-0.695229	-0.0971571	G01
YLR143W_mRNA	-0.26682	-0.452993	-0.186173	G01
YLR153C_mRNA	-0.280236	-0.428617	-0.148381	G01
YLR175W_mRNA	-0.182219	-0.224349	-0.0421301	G01
YLR178C_mRNA	0	-0.847353	-0.0350384	G01
YLR187W_mRNA	-0.27494	-0.506863	-0.231924	G01
YLR234W_mRNA	0	-0.618581	-0.07322	G01
YLR237W_mRNA	-0.196269	-0.354505	-0.158236	G01
YLR246W_mRNA	0	-0.673158	0.0743055	G01
YLR273C_mRNA	0	-0.773024	-0.667339	G01
YLR274W_mRNA	-0.239569	-0.409795	-0.170225	G01
YLR278C_mRNA	-0.212469	-0.33586	-0.123391	G01
YLR300W_mRNA	-0.191396	-0.323161	-0.131765	G01
YLR310C_mRNA	-0.1911	-0.464779	-0.273678	G01
YLR320W_mRNA	-0.372666	-0.466947	-0.0942809	G01
YLR339C_mRNA	-0.136976	-0.291071	-0.154095	G01
YLR342W_mRNA	-0.1483	-0.50963	-0.36133	G01
YLR357W_mRNA	-0.229249	-0.439244	-0.209995	G01
YLR367W_mRNA	-0.325207	-0.373517	-0.0483099	G01
YLR378C_mRNA	-0.195703	-0.307874	-0.112171	G01
YLR389C_mRNA	-0.356309	-0.489851	-0.133541	G01
YLR392C_mRNA	0	-0.507664	-0.381903	G01
YLR403W_mRNA	-0.232216	-0.416232	-0.184016	G01
YLR417W_mRNA	-0.347488	-0.786094	-0.438606	G01
YLR419W_mRNA	-0.367099	-0.544949	-0.17785	G01
YLR422W_mRNA	-0.133055	-0.392816	-0.259761	G01
YLR436C_mRNA	-0.247236	-0.592372	-0.345136	G01
YLR442C_mRNA	-0.174594	-0.483828	-0.309234	G01
YLR450W_mRNA	-0.293493	-0.53182	-0.238327	G01
YLR451W_mRNA	-0.294291	-0.408262	-0.113971	G01
YLR454W_mRNA	-0.241021	-0.415513	-0.174493	G01
YML010W_mRNA	-0.296004	-0.336272	-0.0402685	G01
YML016C_mRNA	-0.133982	-0.306735	-0.172753	G01
YML017W_mRNA	-0.364133	-0.432283	-0.0681501	G01
YML018C_mRNA	-0.135524	-0.248026	-0.112502	G01
YML023C_mRNA	-0.0509526	-0.242359	-0.191407	G01
YML038C_mRNA	-0.262093	-0.425407	-0.163314	G01
YML042W_mRNA	0	-0.597547	-0.0303834	G01
YML046W_mRNA	-0.0575928	-0.298515	-0.240922	G01
YML056C_mRNA	-0.0515579	-0.291334	-0.239776	G01
YML065W_mRNA	-0.227038	-0.447065	-0.220026	G01
YML072C_mRNA	-0.240734	-0.285494	-0.0447608	G01
YML086C_mRNA	-0.171457	-0.271372	-0.0999156	G01
YML093W_mRNA	-0.154911	-0.346471	-0.191561	G01
YML099C_mRNA	-0.156135	-0.356697	-0.200562	G01
YML104C_mRNA	-0.188203	-0.520107	-0.331904	G01
YML111W_mRNA	-0.0650965	-0.335789	-0.270692	G01
YML116W_mRNA	-0.454662	-0.710857	-0.256195	G01
YML126C_mRNA	-0.137606	-0.373387	-0.235782	G01
YML133C_mRNA	0.0254267	-0.579803	-0.60523	G01
YMR001C_mRNA	-0.115339	-0.528105	-0.412766	G01
YMR006C_mRNA	-0.208903	-0.442176	-0.233273	G01
YMR009W_mRNA	0	-0.822068	0.417509	G01
YMR014W_mRNA	-0.102642	-0.389058	-0.286416	G01
YMR042W_mRNA	-0.440875	-0.540864	-0.0999894	G01
YMR047C_mRNA	-0.308036	-0.470697	-0.162662	G01
YMR049C_mRNA	-0.25943	-0.343742	-0.0843118	G01
YMR065W_mRNA	0	-0.558841	-0.479134	G01
YMR080C_mRNA	-0.258138	-0.41176	-0.153622	G01
YMR088C_mRNA	-0.190169	-0.339463	-0.149295	G01
YMR100W_mRNA	-0.352119	-0.608231	-0.256112	G01
YMR109W_mRNA	-0.333559	-0.456737	-0.123177	G01
YMR119W_mRNA	-0.251689	-0.416264	-0.164575	G01
YMR124W_mRNA	-0.267313	-0.724664	-0.457351	G01
YMR125W_mRNA	-0.0807022	-0.285116	-0.204414	G01
YMR128W_mRNA	-0.234556	-0.34971	-0.115154	G01
YMR129W_mRNA	-0.203049	-0.256484	-0.0534342	G01
YMR131C_mRNA	-0.196239	-0.220257	-0.0240174	G01
YMR162C_mRNA	-0.241824	-0.58763	-0.345807	G01
YMR163C_mRNA	0	-0.569029	-0.456829	G01
YMR171C_mRNA	-0.105236	-0.280063	-0.174827	G01
YMR176W_mRNA	-0.136151	-0.467617	-0.331466	G01
YMR180C_mRNA	0	-0.606651	-0.589697	G01
YMR196W_mRNA	-0.124967	-0.509014	-0.384047	G01
YMR205C_mRNA	-0.230887	-0.542418	-0.311531	G01
YMR212C_mRNA	-0.157433	-0.345713	-0.188279	G01
YMR216C_mRNA	-0.240406	-0.370222	-0.129816	G01
YMR218C_mRNA	-0.240562	-0.458992	-0.21843	G01
YMR223W_mRNA	-0.100034	-0.373221	-0.273187	G01
YMR229C_mRNA	-0.212325	-0.346002	-0.133677	G01
YMR239C_mRNA	-0.17655	-0.523724	-0.347173	G01
YMR246W_mRNA	-0.003865	-0.407211	-0.403346	G01
YMR247C_mRNA	-0.263718	-0.357743	-0.0940252	G01
YMR258C_mRNA	-0.342239	-0.488701	-0.146462	G01
YMR275C_mRNA	-0.325371	-0.388617	-0.0632459	G01
YMR279C_mRNA	0	-0.47901	-0.219619	G01
YMR280C_mRNA	0	-0.725654	-0.5166	G01
YMR296C_mRNA	-0.204261	-0.303306	-0.0990451	G01
YMR305C_mRNA	-0.203065	-0.402626	-0.199561	G01
YMR307W_mRNA	-0.199363	-0.319655	-0.120292	G01
YMR309C_mRNA	-0.222324	-0.336816	-0.114492	G01
YNL008C_mRNA	-0.129711	-0.294191	-0.16448	G01
YNL045W_mRNA	-0.165608	-0.29663	-0.131022	G01
YNL053W_mRNA	-0.152436	-0.403633	-0.251197	G01
YNL061W_mRNA	-0.20978	-0.256515	-0.0467348	G01
YNL062C_mRNA	-0.105622	-0.276401	-0.170779	G01
YNL065W_mRNA	-0.0955858	-0.350086	-0.2545	G01
YNL073W_mRNA	-0.248353	-0.520509	-0.272156	G01
YNL077W_mRNA	0	-0.664716	-0.369255	G01
YNL088W_mRNA	-0.145792	-0.327477	-0.181685	G01
YNL101W_mRNA	-0.130672	-0.32573	-0.195059	G01
YNL102W_mRNA	-0.244201	-0.355322	-0.111122	G01
YNL112W_mRNA	-0.228956	-0.385918	-0.156961	G01
YNL118C_mRNA	-0.272154	-0.323353	-0.0511998	G01
YNL123W_mRNA	-0.243137	-0.334366	-0.091229	G01
YNL125C_mRNA	-0.0803208	-0.349381	-0.26906	G01
YNL127W_mRNA	-0.138462	-0.424028	-0.285566	G01
YNL132W_mRNA	-0.220662	-0.2855	-0.0648382	G01
YNL139C_mRNA	-0.176033	-0.380859	-0.204827	G01
YNL148C_mRNA	0	-0.472556	0.0241173	G01
YNL154C_mRNA	-0.267866	-0.340717	-0.0728509	G01
YNL163C_mRNA	-0.238908	-0.481106	-0.242199	G01
YNL172W_mRNA	-0.131844	-0.461478	-0.329634	G01
YNL197C_mRNA	-0.174592	-0.313766	-0.139175	G01
YNL201C_mRNA	-0.292844	-0.506302	-0.213458	G01
YNL204C_mRNA	0	-0.773585	-0.0769661	G01
YNL209W_mRNA	-0.285822	-0.332399	-0.0465769	G01
YNL210W_mRNA	0	-0.646123	-0.317862	G01
YNL216W_mRNA	-0.185807	-0.341655	-0.155848	G01
YNL219C_mRNA	-0.172629	-0.362129	-0.1895	G01
YNL221C_mRNA	-0.123696	-0.325093	-0.201397	G01
YNL227C_mRNA	-0.185819	-0.416253	-0.230435	G01
YNL230C_mRNA	0	-0.575298	0.00476906	G01
YNL231C_mRNA	-0.288752	-0.432695	-0.143943	G01
YNL236W_mRNA	-0.295992	-0.432068	-0.136076	G01
YNL238W_mRNA	-0.261655	-0.317909	-0.0562542	G01
YNL251C_mRNA	-0.180018	-0.284201	-0.104183	G01
YNL262W_mRNA	-0.180505	-0.433841	-0.253336	G01
YNL267W_mRNA	-0.222336	-0.448197	-0.225861	G01
YNL271C_mRNA	-0.243003	-0.376756	-0.133753	G01
YNL272C_mRNA	-0.0873234	-0.322587	-0.235264	G01
YNL275W_mRNA	-0.271871	-0.373853	-0.101982	G01
YNL277W_mRNA	-0.0891098	-0.387928	-0.298819	G01
YNL280C_mRNA	-0.247789	-0.34383	-0.0960406	G01
YNL283C_mRNA	-0.0553173	-0.385982	-0.330665	G01
YNL287W_mRNA	-0.227584	-0.354955	-0.127371	G01
YNL289W_mRNA	-0.477261	-0.655503	-0.178242	G01
YNL291C_mRNA	-0.275428	-0.47658	-0.201152	G01
YNL297C_mRNA	-0.229326	-0.308918	-0.0795922	G01
YNL298W_mRNA	-0.103069	-0.375097	-0.272028	G01
YNL299W_mRNA	-0.204296	-0.346806	-0.142509	G01
YNL307C_mRNA	-0.178092	-0.224491	-0.0463992	G01
YNL308C_mRNA	-0.230868	-0.26062	-0.0297521	G01
YNL313C_mRNA	-0.201422	-0.259794	-0.0583714	G01
YNR013C_mRNA	-0.260379	-0.374313	-0.113934	G01
YNR016C_mRNA	-0.174237	-0.922341	-0.748105	G01
YNR031C_mRNA	-0.340731	-0.368166	-0.0274358	G01
YNR045W_mRNA	0	-0.602393	-0.159323	G01
YNR047W_mRNA	-0.228734	-0.478736	-0.250003	G01
YNR048W_mRNA	-0.348955	-0.472755	-0.1238	G01
YNR055C_mRNA	-0.129131	-0.298916	-0.169784	G01
YNR059W_mRNA	-0.585495	-0.660741	-0.0752462	G01
YNR065C_mRNA	-0.341862	-0.564863	-0.223001	G01
YNR075W_mRNA	-0.552819	-1.23563	-0.68281	G01
YNR076W_mRNA	0	-0.915774	-0.418041	G01
YOL006C_mRNA	-0.303506	-0.378796	-0.07529	G01
YOL015W_mRNA	0	-0.738114	-0.18787	G01
YOL021C_mRNA	-0.254797	-0.56378	-0.308983	G01
YOL025W_mRNA	0	-0.499767	-0.450494	G01
YOL041C_mRNA	-0.179794	-0.276325	-0.0965319	G01
YOL049W_mRNA	-0.185618	-0.502193	-0.316576	G01
YOL051W_mRNA	-0.204728	-0.343315	-0.138587	G01
YOL052C_mRNA	-0.186294	-0.360533	-0.174239	G01
YOL057W_mRNA	-0.22816	-0.243312	-0.0151522	G01
YOL063C_mRNA	-0.297863	-0.308412	-0.010549	G01
YOL078W_mRNA	-0.252907	-0.473361	-0.220455	G01
YOL081W_mRNA	-0.188253	-0.297649	-0.109397	G01
YOL091W_mRNA	0	-0.926824	-0.479968	G01
YOL098C_mRNA	-0.228613	-0.365712	-0.1371	G01
YOL103W_mRNA	-0.12875	-0.301533	-0.172783	G01
YOL104C_mRNA	0	-1.18409	-0.264549	G01
YOL107W_mRNA	0	-0.663408	-0.346022	G01
YOL110W_mRNA	0	-0.760465	-0.407839	G01
YOL113W_mRNA	-0.211072	-0.478397	-0.267324	G01
YOL123W_mRNA	-0.235414	-0.420465	-0.185051	G01
YOL124C_mRNA	-0.252971	-0.333895	-0.080924	G01
YOL136C_mRNA	-0.0746313	-0.439264	-0.364633	G01
YOL138C_mRNA	-0.160743	-0.391585	-0.230843	G01
YOL140W_mRNA	-0.162524	-0.362741	-0.200217	G01
YOL145C_mRNA	-0.262069	-0.400829	-0.13876	G01
YOR002W_mRNA	-0.184097	-0.414313	-0.230215	G01
YOR033C_mRNA	-0.171241	-0.377863	-0.206622	G01
YOR034C_mRNA	-0.2331	-0.691029	-0.457928	G01
YOR038C_mRNA	-0.194159	-0.379528	-0.185369	G01
YOR040W_mRNA	0	-1.34971	-0.66993	G01
YOR043W_mRNA	-0.263078	-0.325358	-0.0622803	G01
YOR046C_mRNA	-0.197207	-0.330667	-0.133461	G01
YOR047C_mRNA	-0.215865	-0.359246	-0.143381	G01
YOR051C_mRNA	-0.148037	-0.285888	-0.137851	G01
YOR058C_mRNA	-0.209238	-0.478134	-0.268896	G01
YOR059C_mRNA	0	-0.634071	0.190163	G01
YOR071C_mRNA	-0.192136	-0.421893	-0.229757	G01
YOR093C_mRNA	-0.264434	-0.5489	-0.284466	G01
YOR107W_mRNA	-0.34912	-0.583073	-0.233952	G01
YOR108W_mRNA	-0.154355	-0.27571	-0.121355	G01
YOR109W_mRNA	-0.243746	-0.395868	-0.152121	G01
YOR116C_mRNA	-0.227298	-0.488354	-0.261056	G01
YOR119C_mRNA	-0.22816	-0.326828	-0.0986676	G01
YOR129C_mRNA	-0.213471	-0.46568	-0.252209	G01
YOR133W_mRNA	-0.209521	-0.307828	-0.0983066	G01
YOR140W_mRNA	-0.294595	-0.389515	-0.0949197	G01
YOR145C_mRNA	-0.194151	-0.264824	-0.0706734	G01
YOR152C_mRNA	0	-0.845315	0.0874773	G01
YOR154W_mRNA	-0.342501	-0.57539	-0.232889	G01
YOR166C_mRNA	0.0347417	-0.366015	-0.400757	G01
YOR168W_mRNA	-0.107482	-0.299505	-0.192023	G01
YOR172W_mRNA	-0.35593	-0.487247	-0.131318	G01
YOR176W_mRNA	-0.0774688	-0.371279	-0.29381	G01
YOR178C_mRNA	-0.16123	-0.590944	-0.429714	G01
YOR206W_mRNA	-0.212133	-0.294608	-0.0824751	G01
YOR217W_mRNA	-0.198698	-0.383354	-0.184656	G01
YOR228C_mRNA	0	-0.481743	-0.474957	G01
YOR229W_mRNA	-0.148584	-0.535069	-0.386485	G01
YOR243C_mRNA	-0.237366	-0.297854	-0.0604879	G01
YOR256C_mRNA	-0.261586	-0.375889	-0.114303	G01
YOR260W_mRNA	-0.178404	-0.319443	-0.141039	G01
YOR267C_mRNA	-0.25696	-0.532946	-0.275986	G01
YOR269W_mRNA	-0.170232	-0.34794	-0.177708	G01
YOR270C_mRNA	-0.13697	-0.322716	-0.185745	G01
YOR290C_mRNA	-0.180167	-0.358023	-0.177856	G01
YOR291W_mRNA	-0.155964	-0.314819	-0.158855	G01
YOR294W_mRNA	-0.170625	-0.325011	-0.154386	G01
YOR299W_mRNA	-0.236327	-0.407427	-0.171099	G01
YOR301W_mRNA	-0.217871	-0.447156	-0.229286	G01
YOR304W_mRNA	-0.161515	-0.311339	-0.149825	G01
YOR308C_mRNA	0	-0.555768	-0.316347	G01
YOR317W_mRNA	-0.141257	-0.303127	-0.161871	G01
YOR326W_mRNA	-0.163581	-0.383907	-0.220327	G01
YOR330C_mRNA	-0.244634	-0.508084	-0.26345	G01
YOR335C_mRNA	-0.183177	-0.347048	-0.163871	G01
YOR346W_mRNA	-0.169801	-0.428018	-0.258217	G01
YOR349W_mRNA	-0.17129	-0.57051	-0.399221	G01
YOR363C_mRNA	-0.110075	-0.465589	-0.355514	G01
YOR381W_mRNA	0	-0.50304	-0.176526	G01
YOR384W_mRNA	-0.367326	-0.473908	-0.106582	G01
YPL015C_mRNA	-0.204544	-0.58305	-0.378506	G01
YPL016W_mRNA	-0.338306	-0.41976	-0.0814537	G01
YPL024W_mRNA	0	-0.78207	-0.58919	G01
YPL036W_mRNA	-0.241704	-0.527848	-0.286144	G01
YPL040C_mRNA	-0.411812	-0.637184	-0.225372	G01
YPL042C_mRNA	-0.053917	-0.322403	-0.268486	G01
YPL043W_mRNA	-0.233611	-0.344489	-0.110878	G01
YPL049C_mRNA	-0.245558	-0.424431	-0.178873	G01
YPL057C_mRNA	-0.719797	-0.897677	-0.17788	G01
YPL058C_mRNA	-0.0430824	-0.357277	-0.314194	G01
YPL074W_mRNA	-0.219329	-0.425823	-0.206495	G01
YPL093W_mRNA	-0.189236	-0.278952	-0.0897163	G01
YPL106C_mRNA	-0.162854	-0.256511	-0.0936572	G01
YPL113C_mRNA	0	-0.702054	-0.581543	G01
YPL125W_mRNA	-0.193519	-0.622254	-0.428735	G01
YPL138C_mRNA	0	-0.514843	-0.394155	G01
YPL145C_mRNA	-0.188415	-0.302422	-0.114007	G01
YPL146C_mRNA	-0.260556	-0.314884	-0.0543278	G01
YPL155C_mRNA	-0.190506	-0.635513	-0.445006	G01
YPL160W_mRNA	-0.116398	-0.320023	-0.203625	G01
YPL174C_mRNA	-0.349278	-0.495986	-0.146709	G01
YPL175W_mRNA	-0.159377	-0.344193	-0.184817	G01
YPL179W_mRNA	-0.152004	-0.501167	-0.349163	G01
YPL198W_mRNA	-0.0343895	-0.293502	-0.259112	G01
YPL207W_mRNA	-0.253015	-0.415895	-0.16288	G01
YPL217C_mRNA	-0.267686	-0.364576	-0.09689	G01
YPL219W_mRNA	0	-0.666477	-0.269608	G01
YPL226W_mRNA	-0.257466	-0.391693	-0.134227	G01
YPL231W_mRNA	-0.234045	-0.661239	-0.427194	G01
YPL233W_mRNA	0	-0.568873	-0.085203	G01
YPL238C_mRNA	-0.144598	-0.318645	-0.174046	G01
YPL242C_mRNA	-0.0142824	-0.48949	-0.475207	G01
YPL248C_mRNA	-0.257355	-0.47925	-0.221895	G01
YPL249C_mRNA	-0.195837	-0.412626	-0.216789	G01
YPL253C_mRNA	0	-0.466742	-0.359381	G01
YPL263C_mRNA	-0.141265	-0.331769	-0.190505	G01
YPL272C_mRNA	0	-0.648493	-0.382197	G01
YPR010C_mRNA	-0.243073	-0.414292	-0.171219	G01
YPR016C_mRNA	-0.190985	-0.307177	-0.116191	G01
YPR022C_mRNA	-0.286986	-0.464107	-0.177121	G01
YPR029C_mRNA	-0.250742	-0.355675	-0.104934	G01
YPR054W_mRNA	-0.331418	-0.810848	-0.47943	G01
YPR074C_mRNA	-0.15132	-0.243904	-0.0925834	G01
YPR080W_mRNA	-0.115316	-0.231143	-0.115827	G01
YPR095C_mRNA	-0.162604	-0.497094	-0.33449	G01
YPR097W_mRNA	-0.146682	-0.347056	-0.200374	G01
YPR104C_mRNA	-0.143879	-0.481901	-0.338022	G01
YPR112C_mRNA	-0.177485	-0.366344	-0.188859	G01
YPR121W_mRNA	-0.215317	-0.556279	-0.340962	G01
YPR122W_mRNA	-0.341474	-0.478554	-0.13708	G01
YPR124W_mRNA	-0.157553	-0.443004	-0.285451	G01
YPR144C_mRNA	-0.286454	-0.327658	-0.0412042	G01
YPR147C_mRNA	-0.248016	-0.625578	-0.377562	G01
YPR159W_mRNA	-0.212382	-0.4967	-0.284317	G01
YPR164W_mRNA	-0.135973	-0.446492	-0.310519	G01
YPR169W_mRNA	-0.212695	-0.270496	-0.0578008	G01
YPR181C_mRNA	-0.187993	-0.294971	-0.106978	G01
YPR189W_mRNA	-0.32506	-0.471906	-0.146847	G01
YPR190C_mRNA	-0.175075	-0.35232	-0.177245	G01
YPR204W_mRNA	-0.143037	-0.373876	-0.230839	G01
SRG1_ncRNA	-0.632345	-0.621702	0.0106435	G02
YAL002W_mRNA	-0.490397	-0.606516	-0.11612	G02
YAL021C_mRNA	-0.311332	-0.326747	-0.0154154	G02
YAL029C_mRNA	-0.417267	-0.531398	-0.114131	G02
YAL035W_mRNA	-0.291574	-0.334661	-0.0430874	G02
YAL043C_mRNA	-0.294979	-0.327197	-0.0322182	G02
YAL056W_mRNA	-0.335566	-0.352705	-0.0171391	G02
YBL004W_mRNA	-0.397165	-0.544187	-0.147021	G02
YBL005W_mRNA	-0.308084	-0.290899	0.0171845	G02
YBL011W_mRNA	-0.293965	-0.412499	-0.118534	G02
YBL014C_mRNA	-0.411865	-0.523495	-0.11163	G02
YBL017C_mRNA	-0.370204	-0.369579	0.000625364	G02
YBL042C_mRNA	-0.410069	-0.388695	0.0213742	G02
YBL054W_mRNA	-0.328103	-0.356825	-0.0287223	G02
YBL066C_mRNA	-0.364872	-0.513275	-0.148403	G02
YBL076C_mRNA	-0.246076	-0.33216	-0.0860837	G02
YBL079W_mRNA	-0.446531	-0.497138	-0.0506071	G02
YBL085W_mRNA	-0.356382	-0.427674	-0.0712921	G02
YBL105C_mRNA	-0.297006	-0.384116	-0.08711	G02
YBR030W_mRNA	-0.482465	-0.888582	-0.406117	G02
YBR068C_mRNA	-0.454347	-0.528711	-0.0743638	G02
YBR079C_mRNA	-0.39441	-0.383091	0.0113195	G02
YBR112C_mRNA	-0.405647	-0.395001	0.0106461	G02
YBR114W_mRNA	-0.638646	-0.776203	-0.137557	G02
YBR142W_mRNA	-0.280101	-0.298075	-0.0179744	G02
YBR172C_mRNA	-0.282986	-0.301099	-0.0181135	G02
YBR195C_mRNA	-0.454249	-0.464138	-0.00988871	G02
YBR203W_mRNA	-0.742608	-0.554257	0.188351	G02
YBR225W_mRNA	-0.525293	-0.45346	0.0718335	G02
YBR238C_mRNA	-0.345973	-0.630143	-0.284169	G02
YBR249C_mRNA	-0.372799	-0.364802	0.00799698	G02
YBR296C_mRNA	-4.08256	-2.70802	1.37454	G02
YCL010C_mRNA	-0.462691	-0.628844	-0.166153	G02
YCR023C_mRNA	-0.284139	-0.278604	0.00553524	G02
YCR057C_mRNA	-0.32876	-0.398299	-0.0695396	G02
YCR067C_mRNA	-0.414352	-0.609794	-0.195442	G02
YCR093W_mRNA	-0.414047	-0.48753	-0.0734828	G02
YDL031W_mRNA	-0.282308	-0.386316	-0.104007	G02
YDL037C_mRNA	-1.1562	-1.27697	-0.120774	G02
YDL039C_mRNA	-1.02197	-0.993887	0.0280837	G02
YDL070W_mRNA	-0.293124	-0.355417	-0.0622925	G02
YDL112W_mRNA	-0.267055	-0.357465	-0.0904094	G02
YDL128W_mRNA	-0.308875	-0.373542	-0.0646666	G02
YDL129W_mRNA	-0.501687	-0.393077	0.10861	G02
YDL140C_mRNA	-0.281776	-0.36624	-0.0844636	G02
YDL167C_mRNA	-0.28263	-0.276796	0.00583448	G02
YDL185W_mRNA	-0.245686	-0.455626	-0.20994	G02
YDL190C_mRNA	-0.291202	-0.323335	-0.0321331	G02
YDL231C_mRNA	-0.300476	-0.527885	-0.227409	G02
YDR040C_mRNA	-0.447076	-0.571398	-0.124322	G02
YDR072C_mRNA	-0.471116	-0.786324	-0.315208	G02
YDR093W_mRNA	-0.304931	-0.53286	-0.22793	G02
YDR127W_mRNA	-0.497335	-0.518061	-0.0207261	G02
YDR129C_mRNA	-0.38282	-0.309359	0.073461	G02
YDR159W_mRNA	-0.505737	-0.590252	-0.0845148	G02
YDR187C_mRNA	-0.516274	-0.535402	-0.0191275	G02
YDR192C_mRNA	-0.434894	-0.355118	0.0797753	G02
YDR213W_mRNA	-0.580318	-0.756279	-0.175961	G02
YDR216W_mRNA	-0.51084	-0.533646	-0.0228061	G02
YDR251W_mRNA	-0.419262	-0.37134	0.0479213	G02
YDR256C_mRNA	-0.551271	-0.45672	0.0945517	G02
YDR264C_mRNA	-0.384912	-0.394535	-0.00962327	G02
YDR310C_mRNA	-0.486498	-0.510875	-0.0243771	G02
YDR334W_mRNA	-0.427724	-0.559605	-0.131881	G02
YDR345C_mRNA	-0.370331	-0.54956	-0.179229	G02
YDR398W_mRNA	-0.306603	-0.319199	-0.0125962	G02
YDR411C_mRNA	-0.566921	-0.612988	-0.0460679	G02
YDR441C_mRNA	-0.566194	-0.585437	-0.0192431	G02
YDR496C_mRNA	-0.243314	-0.312457	-0.069143	G02
YDR502C_mRNA	-0.660572	-0.638298	0.0222737	G02
YDR508C_mRNA	-0.458621	-0.458874	-0.000253177	G02
YEL022W_mRNA	-0.299073	-0.47684	-0.177767	G02
YEL047C_mRNA	-0.329288	-0.503347	-0.174059	G02
YEL053W-A_mRNA	-0.311163	-0.28835	0.0228135	G02
YER070W_mRNA	-0.389818	-0.252328	0.13749	G02
YER073W_mRNA	-0.696627	-0.555918	0.140708	G02
YER089C_mRNA	-0.335684	-0.486885	-0.151201	G02
YER091C_mRNA	-1.09894	-0.688979	0.409961	G02
YER132C_mRNA	-0.405552	-0.543562	-0.13801	G02
YER144C_mRNA	-0.588158	-0.676713	-0.0885553	G02
YER151C_mRNA	-0.369773	-0.481002	-0.111228	G02
YER158C_mRNA	-0.475497	-0.730178	-0.254681	G02
YER164W_mRNA	-0.398886	-0.606193	-0.207307	G02
YFL004W_mRNA	-0.596236	-0.366196	0.23004	G02
YFL007W_mRNA	-0.375471	-0.341486	0.0339846	G02
YFL024C_mRNA	-0.387027	-0.502408	-0.115381	G02
YFL025C_mRNA	-0.312239	-0.343596	-0.0313574	G02
YFL031W_mRNA	-0.394699	-0.387866	0.00683298	G02
YFL036W_mRNA	-0.361974	-0.570013	-0.208039	G02
YFR030W_mRNA	-0.36413	-0.303402	0.0607288	G02
YFR040W_mRNA	-0.286897	-0.399407	-0.11251	G02
YGL006W_mRNA	-0.611307	-0.524032	0.0872758	G02
YGL028C_mRNA	-0.765459	-0.362883	0.402576	G02
YGL063W_mRNA	-0.452599	-0.599322	-0.146723	G02
YGL067W_mRNA	-0.396873	-0.508418	-0.111545	G02
YGL092W_mRNA	-0.301718	-0.413697	-0.111979	G02
YGL126W_mRNA	-0.558729	-0.497892	0.0608372	G02
YGL151W_mRNA	-0.279438	-0.418377	-0.138938	G02
YGL167C_mRNA	-0.350853	-0.332626	0.0182272	G02
YGL201C_mRNA	-0.297337	-0.3944	-0.0970624	G02
YGL253W_mRNA	-0.491701	-0.42833	0.0633714	G02
YGR031W_mRNA	-0.490946	-0.524675	-0.0337292	G02
YGR054W_mRNA	-0.336605	-0.315708	0.0208971	G02
YGR125W_mRNA	-0.396148	-0.347497	0.0486505	G02
YGR138C_mRNA	-0.362287	-0.774784	-0.412498	G02
YGR155W_mRNA	-0.326227	-0.30878	0.0174475	G02
YGR160W_mRNA	-0.310387	-0.425996	-0.115609	G02
YGR162W_mRNA	-0.295828	-0.420776	-0.124948	G02
YGR175C_mRNA	-0.298066	-0.380573	-0.082507	G02
YGR177C_mRNA	-0.432665	-0.923521	-0.490857	G02
YGR178C_mRNA	-0.322068	-0.316179	0.0058884	G02
YGR191W_mRNA	-0.320828	-0.394542	-0.0737143	G02
YGR197C_mRNA	-0.366495	-0.419356	-0.0528607	G02
YGR233C_mRNA	-1.0637	-0.712338	0.351365	G02
YGR234W_mRNA	-0.476251	-0.321415	0.154836	G02
YGR240C_mRNA	-0.259659	-0.472783	-0.213125	G02
YGR283C_mRNA	-0.557094	-0.779341	-0.222247	G02
YHL012W_mRNA	-0.463576	-0.754211	-0.290635	G02
YHR007C_mRNA	-0.274918	-0.371132	-0.0962142	G02
YHR032W_mRNA	-0.514306	-0.638651	-0.124345	G02
YHR039C_mRNA	-0.379085	-0.323842	0.055243	G02
YHR047C_mRNA	-0.345991	-0.295899	0.0500921	G02
YHR073W_mRNA	-0.37809	-0.467571	-0.0894804	G02
YHR079C_mRNA	-0.447349	-0.459541	-0.0121922	G02
YHR098C_mRNA	-0.25559	-0.328867	-0.0732771	G02
YHR196W_mRNA	-0.26009	-0.283609	-0.0235196	G02
YHR205W_mRNA	-0.334701	-0.36968	-0.0349795	G02
YHR206W_mRNA	-0.310655	-0.377331	-0.0666763	G02
YIL015W_mRNA	-0.271814	-0.256713	0.0151007	G02
YIL030C_mRNA	-0.336737	-0.512392	-0.175655	G02
YIL031W_mRNA	-0.388938	-0.487929	-0.0989914	G02
YIL053W_mRNA	-0.268287	-0.259891	0.00839564	G02
YIL056W_mRNA	-0.622017	-0.631844	-0.00982648	G02
YIL075C_mRNA	-0.322754	-0.320708	0.00204642	G02
YJL005W_mRNA	-0.565061	-0.569719	-0.00465804	G02
YJL029C_mRNA	-0.471643	-0.446071	0.0255724	G02
YJL033W_mRNA	-0.371097	-0.365509	0.00558815	G02
YJL042W_mRNA	-0.472527	-0.380484	0.0920432	G02
YJL076W_mRNA	-0.35624	-0.35617	6.97247e-05	G02
YJL078C_mRNA	-0.616511	-0.598007	0.0185045	G02
YJL083W_mRNA	-0.519681	-0.890607	-0.370926	G02
YJL094C_mRNA	-0.872387	-0.895103	-0.0227153	G02
YJL109C_mRNA	-0.306309	-0.493335	-0.187026	G02
YJL129C_mRNA	-0.446923	-0.519025	-0.0721027	G02
YJL139C_mRNA	-0.600625	-1.00736	-0.40673	G02
YJL165C_mRNA	-0.397811	-0.561696	-0.163885	G02
YJL187C_mRNA	-0.364771	-0.415355	-0.0505839	G02
YJL198W_mRNA	-0.318545	-0.437728	-0.119182	G02
YJL222W_mRNA	-0.749046	-0.762522	-0.0134761	G02
YJR059W_mRNA	-0.488775	-0.339948	0.148828	G02
YJR090C_mRNA	-0.37667	-0.408238	-0.0315674	G02
YJR126C_mRNA	-0.350666	-0.418758	-0.0680922	G02
YJR147W_mRNA	-0.618994	-0.414413	0.20458	G02
YKL057C_mRNA	-0.339932	-0.470926	-0.130994	G02
YKL064W_mRNA	-0.50832	-0.508414	-9.42452e-05	G02
YKL068W_mRNA	-0.436646	-0.585962	-0.149316	G02
YKL078W_mRNA	-0.299725	-0.335451	-0.0357258	G02
YKL143W_mRNA	-0.388041	-0.512134	-0.124092	G02
YKL151C_mRNA	-0.485269	-0.75909	-0.273822	G02
YKL173W_mRNA	-0.525531	-0.54451	-0.0189793	G02
YKL174C_mRNA	-0.377525	-0.330698	0.0468268	G02
YKL191W_mRNA	-0.214488	-0.198912	0.0155754	G02
YKL198C_mRNA	-0.759333	-0.855466	-0.0961325	G02
YKL205W_mRNA	-0.301552	-0.404671	-0.103119	G02
YKL213C_mRNA	-0.490976	-0.505302	-0.0143251	G02
YKL215C_mRNA	-0.434775	-0.619063	-0.184288	G02
YKR016W_mRNA	-0.427359	-0.341059	0.0863002	G02
YKR028W_mRNA	-0.296351	-0.343215	-0.0468634	G02
YKR036C_mRNA	-0.346669	-0.31057	0.0360989	G02
YLL012W_mRNA	-0.395039	-0.752072	-0.357033	G02
YLL019C_mRNA	-0.34472	-0.457501	-0.112781	G02
YLL029W_mRNA	-0.730562	-0.710598	0.0199637	G02
YLL051C_mRNA	-0.411651	-0.353417	0.0582343	G02
YLR043C_mRNA	-0.611326	-0.306268	0.305058	G02
YLR047C_mRNA	-0.547583	-0.485649	0.0619338	G02
YLR120C_mRNA	-0.853009	-1.06116	-0.208146	G02
YLR121C_mRNA	-0.641878	-0.987365	-0.345487	G02
YLR129W_mRNA	-0.334233	-0.353734	-0.0195013	G02
YLR138W_mRNA	-0.361626	-0.450085	-0.0884593	G02
YLR172C_mRNA	-0.35908	-0.392425	-0.0333444	G02
YLR173W_mRNA	-0.667367	-0.579991	0.0873755	G02
YLR179C_mRNA	-0.52824	-0.480165	0.0480744	G02
YLR180W_mRNA	-0.470886	-0.44578	0.0251055	G02
YLR222C_mRNA	-0.287914	-0.379445	-0.091531	G02
YLR223C_mRNA	-0.407369	-0.602054	-0.194685	G02
YLR248W_mRNA	-0.341102	-0.349873	-0.00877121	G02
YLR249W_mRNA	-0.271366	-0.440138	-0.168772	G02
YLR256W_mRNA	-0.530926	-0.604724	-0.0737979	G02
YLR287C_mRNA	-0.549189	-0.513545	0.035644	G02
YLR347C_mRNA	-0.347406	-0.600234	-0.252828	G02
YLR354C_mRNA	-0.518985	-0.406549	0.112436	G02
YLR384C_mRNA	-0.333141	-0.403493	-0.0703521	G02
YLR396C_mRNA	-0.658813	-0.544157	0.114656	G02
YLR397C_mRNA	-0.692337	-0.926533	-0.234196	G02
YLR409C_mRNA	-0.287737	-0.35899	-0.071253	G02
YLR410W_mRNA	-0.444105	-0.417654	0.0264511	G02
YLR430W_mRNA	-0.357991	-0.586658	-0.228667	G02
YML035C_mRNA	-0.503408	-0.638558	-0.13515	G02
YML075C_mRNA	-0.353436	-0.56103	-0.207593	G02
YML081W_mRNA	-0.34646	-0.39835	-0.0518904	G02
YML082W_mRNA	-0.462149	-0.607345	-0.145196	G02
YML088W_mRNA	-0.396753	-0.419413	-0.0226602	G02
YML103C_mRNA	-0.274402	-0.442617	-0.168216	G02
YML117W_mRNA	-0.352393	-0.424516	-0.0721228	G02
YML123C_mRNA	-1.52475	-0.731374	0.793379	G02
YMR011W_mRNA	-1.38333	-1.59066	-0.207327	G02
YMR012W_mRNA	-0.379157	-0.336011	0.0431459	G02
YMR016C_mRNA	-0.421698	-0.554068	-0.132369	G02
YMR054W_mRNA	-0.402916	-0.335221	0.0676953	G02
YMR061W_mRNA	-0.333941	-0.322086	0.0118558	G02
YMR108W_mRNA	-0.295098	-0.30214	-0.00704217	G02
YMR182C_mRNA	-0.795245	-0.659461	0.135785	G02
YMR186W_mRNA	-0.292666	-0.272074	0.0205927	G02
YMR199W_mRNA	-0.335791	-0.488299	-0.152508	G02
YMR237W_mRNA	-0.393559	-0.419671	-0.0261117	G02
YMR238W_mRNA	-0.427541	-0.546321	-0.118781	G02
YMR259C_mRNA	-0.440901	-0.539642	-0.098741	G02
YMR266W_mRNA	-0.37491	-0.328846	0.0460633	G02
YMR288W_mRNA	-0.508488	-0.475355	0.0331328	G02
YMR308C_mRNA	-0.323987	-0.503894	-0.179907	G02
YMR316W_mRNA	-1.06687	-0.89173	0.175139	G02
YMR317W_mRNA	-0.378647	-0.557807	-0.17916	G02
YNL020C_mRNA	-0.514227	-0.474879	0.0393476	G02
YNL023C_mRNA	-0.433031	-0.412985	0.0200462	G02
YNL066W_mRNA	-0.546795	-0.295585	0.25121	G02
YNL091W_mRNA	-0.294783	-0.393133	-0.09835	G02
YNL141W_mRNA	-0.316385	-0.268304	0.0480804	G02
YNL186W_mRNA	-0.324317	-0.437963	-0.113646	G02
YNL192W_mRNA	-0.481489	-0.443369	0.0381194	G02
YNL256W_mRNA	-0.282774	-0.445535	-0.162761	G02
YNL268W_mRNA	-0.446388	-0.344598	0.10179	G02
YNL278W_mRNA	-0.492106	-0.7868	-0.294693	G02
YNR019W_mRNA	-0.516692	-0.551436	-0.0347443	G02
YNR030W_mRNA	-0.285279	-0.308628	-0.0233497	G02
YNR051C_mRNA	-0.483274	-0.512169	-0.028895	G02
YOL004W_mRNA	-0.323704	-0.323664	3.9818e-05	G02
YOL016C_mRNA	-1.34668	-1.13978	0.206898	G02
YOL075C_mRNA	-0.594093	-0.586177	0.00791591	G02
YOL105C_mRNA	-0.401891	-0.808853	-0.406963	G02
YOL126C_mRNA	-0.469652	-0.345544	0.124107	G02
YOL130W_mRNA	-0.573717	-0.501163	0.0725538	G02
YOR014W_mRNA	-0.30872	-0.294699	0.0140211	G02
YOR027W_mRNA	-0.372134	-0.420598	-0.0484646	G02
YOR048C_mRNA	-0.343579	-0.375133	-0.0315538	G02
YOR090C_mRNA	-0.377584	-0.378235	-0.000651563	G02
YOR098C_mRNA	-0.380046	-0.465728	-0.085682	G02
YOR137C_mRNA	-0.623576	-0.592797	0.0307793	G02
YOR138C_mRNA	-0.389099	-0.389975	-0.000876509	G02
YOR141C_mRNA	-0.387943	-0.405843	-0.0179005	G02
YOR147W_mRNA	-0.431183	-0.396663	0.0345204	G02
YOR151C_mRNA	-0.29124	-0.385853	-0.0946131	G02
YOR153W_mRNA	-0.32025	-0.620718	-0.300467	G02
YOR191W_mRNA	-0.388673	-0.383691	0.00498259	G02
YOR204W_mRNA	-0.406274	-0.598408	-0.192133	G02
YOR207C_mRNA	-0.270898	-0.397016	-0.126118	G02
YOR219C_mRNA	-0.540374	-0.517386	0.0229885	G02
YOR230W_mRNA	-0.581506	-0.401547	0.179959	G02
YOR233W_mRNA	-0.348071	-0.454899	-0.106828	G02
YOR239W_mRNA	-0.320595	-0.283093	0.0375014	G02
YOR341W_mRNA	-0.27072	-0.40265	-0.131929	G02
YOR344C_mRNA	-0.547015	-0.606764	-0.0597489	G02
YOR360C_mRNA	-0.364845	-0.437869	-0.0730243	G02
YOR361C_mRNA	-0.252787	-0.291594	-0.0388071	G02
YPL012W_mRNA	-0.314943	-0.405357	-0.0904136	G02
YPL075W_mRNA	-0.314157	-0.592877	-0.27872	G02
YPL081W_mRNA	-0.759101	-0.876102	-0.117	G02
YPL082C_mRNA	-0.3458	-0.537493	-0.191693	G02
YPL085W_mRNA	-0.268778	-0.460163	-0.191386	G02
YPL105C_mRNA	-0.32702	-0.379857	-0.0528368	G02
YPL126W_mRNA	-0.28763	-0.354932	-0.0673021	G02
YPL137C_mRNA	-0.405621	-0.413748	-0.00812672	G02
YPL140C_mRNA	-0.427236	-0.503024	-0.0757878	G02
YPL150W_mRNA	-0.352092	-0.499417	-0.147325	G02
YPL183C_mRNA	-0.345756	-0.551528	-0.205772	G02
YPL268W_mRNA	-0.451843	-0.551815	-0.0999714	G02
YPR008W_mRNA	-0.399689	-0.553792	-0.154103	G02
YPR117W_mRNA	-0.426621	-0.632671	-0.20605	G02
YPR137W_mRNA	-0.270187	-0.256639	0.0135479	G02
YPR184W_mRNA	-0.456158	-0.474286	-0.0181272	G02
YPR198W_mRNA	-0.496546	-0.586105	-0.0895592	G02
YBL022C_mRNA	-0.382778	-0.159763	0.223016	G03
YBL058W_mRNA	-0.306792	-0.171799	0.134993	G03
YBR005W_mRNA	-0.94435	-0.497156	0.447194	G03
YBR016W_mRNA	-0.436425	-0.0549282	0.381497	G03
YBR093C_mRNA	-1.64391	-0.897438	0.746472	G03
YBR126C_mRNA	-0.369224	-0.208394	0.160829	G03
YBR141C_mRNA	-0.421845	-0.116178	0.305667	G03
YBR158W_mRNA	-0.488767	-0.137257	0.351511	G03
YCR044C_mRNA	-0.264305	-0.139317	0.124988	G03
YCR072C_mRNA	-0.382156	-0.24382	0.138336	G03
YDL022W_mRNA	-0.549979	-0.380101	0.169878	G03
YDL055C_mRNA	-0.35224	-0.110038	0.242202	G03
YDL097C_mRNA	-0.361052	-0.107916	0.253136	G03
YDL137W_mRNA	-0.459781	-0.154554	0.305226	G03
YDL227C_mRNA	-0.699148	-0.167509	0.531639	G03
YDR027C_mRNA	-0.395605	-0.290016	0.105589	G03
YDR103W_mRNA	-0.388656	-0.24833	0.140327	G03
YDR116C_mRNA	-0.424712	-0.304685	0.120027	G03
YDR155C_mRNA	-0.400095	-0.100112	0.299983	G03
YDR225W_mRNA	-0.33416	-0.0404394	0.293721	G03
YDR270W_mRNA	-0.614062	-0.456289	0.157773	G03
YDR304C_mRNA	-0.258614	0.0185652	0.277179	G03
YDR356W_mRNA	-0.47606	-0.284384	0.191676	G03
YDR539W_mRNA	-0.677852	-0.169568	0.508284	G03
YER010C_mRNA	-0.35859	-0.141878	0.216712	G03
YER012W_mRNA	-0.475137	-0.138833	0.336305	G03
YER057C_mRNA	-0.435303	-0.0545763	0.380727	G03
YER141W_mRNA	-0.321823	-0.103117	0.218706	G03
YER145C_mRNA	-0.664226	-0.115672	0.548554	G03
YGL071W_mRNA	-0.550014	-0.212281	0.337733	G03
YGL111W_mRNA	-0.338694	-0.28849	0.0502041	G03
YGL232W_mRNA	-0.374659	-0.261472	0.113187	G03
YGR032W_mRNA	-0.81913	-0.448619	0.370511	G03
YGR048W_mRNA	-0.493189	-0.349114	0.144075	G03
YHR085W_mRNA	-0.357388	-0.286117	0.0712712	G03
YHR114W_mRNA	-0.400418	-0.282117	0.118301	G03
YHR135C_mRNA	-0.427468	-0.303431	0.124038	G03
YHR175W_mRNA	-0.627116	-0.287505	0.339611	G03
YHR192W_mRNA	-0.427363	-0.321455	0.105908	G03
YIL096C_mRNA	-0.440652	-0.2614	0.179252	G03
YIR037W_mRNA	-0.350879	-0.0298153	0.321064	G03
YJL034W_mRNA	-0.398343	-0.181405	0.216938	G03
YJL101C_mRNA	-0.491314	-0.408969	0.0823455	G03
YJL117W_mRNA	-0.382281	-0.275321	0.106961	G03
YJR066W_mRNA	-0.450985	-0.301477	0.149508	G03
YJR073C_mRNA	-0.645708	-0.400392	0.245316	G03
YKL054C_mRNA	-0.425974	-0.293854	0.13212	G03
YKL079W_mRNA	-0.475689	-0.345809	0.129879	G03
YKL093W_mRNA	-0.507512	-0.198979	0.308533	G03
YKL100C_mRNA	-0.351766	-0.191497	0.160268	G03
YKL210W_mRNA	-0.340517	-0.250129	0.0903884	G03
YKL216W_mRNA	-0.375119	-0.0671089	0.308011	G03
YKR053C_mRNA	-0.64884	-0.28757	0.36127	G03
YKR092C_mRNA	-0.278323	-0.214696	0.0636266	G03
YLL011W_mRNA	-0.321827	-0.240024	0.0818029	G03
YLR028C_mRNA	-0.367007	-0.238008	0.129	G03
YLR059C_mRNA	-0.340372	-0.227378	0.112994	G03
YLR127C_mRNA	-0.507965	-0.31344	0.194525	G03
YLR386W_mRNA	-0.372536	-0.266018	0.106519	G03
YLR414C_mRNA	-0.472624	-0.263028	0.209596	G03
YLR455W_mRNA	-0.44577	-0.0462738	0.399497	G03
YML110C_mRNA	-0.377249	-0.165011	0.212238	G03
YML115C_mRNA	-0.34601	-0.235707	0.110304	G03
YML121W_mRNA	-0.406216	-0.281331	0.124885	G03
YML130C_mRNA	-0.358875	-0.313949	0.0449261	G03
YMR083W_mRNA	-0.315735	-0.0606175	0.255118	G03
YMR086W_mRNA	-0.524666	-0.315699	0.208968	G03
YMR181C_mRNA	-0.702189	-0.42053	0.28166	G03
YMR269W_mRNA	-0.401831	-0.304637	0.0971946	G03
YMR282C_mRNA	-0.49927	-0.335569	0.163701	G03
YMR304W_mRNA	-0.61748	-0.349984	0.267496	G03
YMR319C_mRNA	-0.261835	-0.0979251	0.16391	G03
YNL071W_mRNA	-0.346387	-0.268627	0.0777608	G03
YNL087W_mRNA	-0.287851	-0.248477	0.0393746	G03
YNL103W_mRNA	-0.392907	-0.293366	0.0995418	G03
YNR027W_mRNA	-0.384842	-0.285826	0.0990155	G03
YNR038W_mRNA	-0.243203	-0.152208	0.0909945	G03
YOL007C_mRNA	-0.314059	-0.196517	0.117542	G03
YOL066C_mRNA	-0.354208	-0.190417	0.163791	G03
YOL068C_mRNA	-0.329358	-0.191438	0.13792	G03
YOL143C_mRNA	-0.405203	-0.193413	0.21179	G03
YOL155C_mRNA	-0.4449	-0.229046	0.215854	G03
YOL158C_mRNA	-0.511761	-0.282397	0.229364	G03
YOR049C_mRNA	-0.654806	-0.558331	0.0964744	G03
YOR052C_mRNA	-0.895651	-0.454315	0.441335	G03
YOR187W_mRNA	-0.287548	-0.184414	0.103134	G03
YOR211C_mRNA	-0.449516	-0.355766	0.0937497	G03
YOR220W_mRNA	-0.777253	-0.442618	0.334634	G03
YOR241W_mRNA	-0.320195	-0.165705	0.15449	G03
YOR261C_mRNA	-0.39073	-0.228865	0.161865	G03
YOR383C_mRNA	-0.606152	-0.211324	0.394828	G03
YOR385W_mRNA	-0.779998	-0.579472	0.200526	G03
YPL017C_mRNA	-0.513395	-0.177639	0.335756	G03
YPL032C_mRNA	-0.342201	-0.189407	0.152795	G03
YPL076W_mRNA	-0.517067	-0.272808	0.24426	G03
YPL095C_mRNA	-0.432037	-0.17169	0.260347	G03
YPL156C_mRNA	-0.798847	-0.257029	0.541818	G03
YPL157W_mRNA	-0.356407	-0.249293	0.107114	G03
YPL158C_mRNA	-0.490117	-0.112132	0.377986	G03
YPL184C_mRNA	-0.28713	-0.198693	0.0884369	G03
YPL274W_mRNA	-0.710749	-0.230408	0.480341	G03
YPR106W_mRNA	-0.368226	0.00892724	0.377154	G03
YAL022C_mRNA	-0.115174	-0.583771	-0.468597	G04
YAL040C_mRNA	-0.249244	-0.979416	-0.730171	G04
YBR297W_mRNA	0	-1.33676	-1.07205	G04
YCL049C_mRNA	-0.219501	-0.967229	-0.747728	G04
YDL048C_mRNA	-0.0125199	-0.547495	-0.534975	G04
YDL171C_mRNA	-0.0301552	-0.532487	-0.502332	G04
YDL245C_mRNA	0	-0.909482	-0.930398	G04
YDR011W_mRNA	-0.122454	-0.557858	-0.435405	G04
YDR420W_mRNA	-0.18201	-0.638369	-0.456359	G04
YDR545W_mRNA	-0.19995	-0.917788	-0.717838	G04
YEL011W_mRNA	0	-0.66582	-0.531259	G04
YEL041W_mRNA	0	-1.11726	-0.78793	G04
YEL077C_mRNA	-0.0644765	-0.618955	-0.554478	G04
YER130C_mRNA	-0.260185	-0.657766	-0.397582	G04
YFL066C_mRNA	0	-2.00551	-1.74304	G04
YFR022W_mRNA	-0.0361362	-0.58328	-0.547144	G04
YFR032C_mRNA	0	-1.31829	-0.710877	G04
YGL016W_mRNA	-0.31749	-0.75956	-0.44207	G04
YGR143W_mRNA	-0.0438278	-0.6038	-0.559973	G04
YGR146C_mRNA	-0.219551	-0.76638	-0.54683	G04
YHR020W_mRNA	-0.20389	-0.543808	-0.339918	G04
YHR054C_mRNA	0.372579	-0.498872	-0.871451	G04
YHR092C_mRNA	0.218993	-0.746502	-0.965495	G04
YHR124W_mRNA	0.0701798	-0.617232	-0.687412	G04
YHR204W_mRNA	0.0394397	-0.311398	-0.350838	G04
YIL023C_mRNA	0.0106091	-0.465853	-0.476462	G04
YIR019C_mRNA	-0.142799	-0.825533	-0.682735	G04
YJL157C_mRNA	-0.109452	-0.43609	-0.326638	G04
YJR127C_mRNA	-0.183738	-0.492541	-0.308803	G04
YKL033W_mRNA	-0.119262	-0.579719	-0.460457	G04
YKL051W_mRNA	0.0441767	-0.367635	-0.411812	G04
YKL109W_mRNA	-0.0648934	-0.540232	-0.475339	G04
YKL201C_mRNA	-0.245362	-0.710546	-0.465184	G04
YKR095W_mRNA	-0.0441418	-0.380007	-0.335865	G04
YKR102W_mRNA	-0.066283	-0.769104	-0.702821	G04
YLR044C_mRNA	0.0696669	-0.42364	-0.493307	G04
YLR190W_mRNA	0.0708245	-0.490927	-0.561752	G04
YLR220W_mRNA	0.0388939	-0.288133	-0.327027	G04
YLR343W_mRNA	-0.0420325	-0.57813	-0.536097	G04
YLR355C_mRNA	-0.131301	-0.468903	-0.337602	G04
YLR371W_mRNA	-0.00661725	-0.389167	-0.38255	G04
YLR413W_mRNA	-0.0445816	-0.372476	-0.327894	G04
YML059C_mRNA	-0.277755	-0.893566	-0.61581	G04
YMR013C_mRNA	-0.118238	-0.660094	-0.541856	G04
YNL024C_mRNA	0.0519235	-0.401096	-0.45302	G04
YNL301C_mRNA	-0.0322662	-0.581429	-0.549163	G04
YNL321W_mRNA	-0.172827	-0.673878	-0.50105	G04
YNL339C_mRNA	-0.214355	-0.881928	-0.667573	G04
YOL122C_mRNA	0.0711221	-0.423608	-0.49473	G04
YOR009W_mRNA	-0.299095	-1.04055	-0.741459	G04
YOR011W_mRNA	-0.136016	-0.624266	-0.48825	G04
YOR066W_mRNA	-0.00428245	-0.597558	-0.593276	G04
YOR120W_mRNA	0	-0.679362	-0.722794	G04
YOR144C_mRNA	0.115142	-0.435625	-0.550766	G04
YPL089C_mRNA	0.158363	-0.291829	-0.450192	G04
YPL279C_mRNA	-0.0746178	-0.602142	-0.527524	G04
YPR032W_mRNA	-0.0761701	-0.620004	-0.543834	G04
YPR119W_mRNA	0.0447129	-0.577349	-0.622062	G04
YPR156C_mRNA	-0.00460815	-0.754513	-0.749905	G04
YPR157W_mRNA	0	-0.709798	-1.10461	G04
YPR202W_mRNA	0	-0.896962	-0.790717	G04
YAR073W_mRNA	0	0	-2.31897	G05
YBR183W_mRNA	0	-0.433029	-0.834076	G05
YCR024C-B_mRNA	0.12228	-0.251155	-0.373435	G05
YDR384C_mRNA	0.08369	-0.227649	-0.311339	G05
YDR403W_mRNA	0	0	-1.11525	G05
YFL061W_mRNA	0	0	-1.7035	G05
YFL062W_mRNA	0	0	-2.26157	G05
YGL235W_mRNA	0	0	-3.7111	G05
YHL036W_mRNA	0	0	-0.893637	G05
YIL101C_mRNA	0	-0.547321	-0.850841	G05
YJL196C_mRNA	0.274735	-0.342998	-0.617733	G05
YKL163W_mRNA	0	0.111329	-1.21523	G05
YLR070C_mRNA	0	0	-1.1267	G05
YML119W_mRNA	0.137891	-0.400565	-0.538456	G05
YMR145C_mRNA	0.280885	-0.256697	-0.537582	G05
YMR306W_mRNA	0	-0.422611	-0.733899	G05
YOR292C_mRNA	0	-0.412904	-0.737782	G05
YDR481C_mRNA	-0.722346	-0.156707	0.565639	G06
YEL065W_mRNA	-0.650243	0.0641243	0.714367	G06
YER072W_mRNA	-0.881413	-0.303192	0.578221	G06
YHR071W_mRNA	-0.566017	0.00412624	0.570144	G06
YHR143W_mRNA	-0.433287	0.0408098	0.474097	G06
YHR215W_mRNA	-1.34555	-0.216046	1.12951	G06
YIR034C_mRNA	-0.410947	0.255147	0.666093	G06
YJL012C_mRNA	-0.887668	-0.367717	0.519951	G06
YKL043W_mRNA	-1.0774	-0.224292	0.853106	G06
YKL164C_mRNA	-0.681547	0.092155	0.773702	G06
YLR194C_mRNA	-0.97851	-0.23214	0.746371	G06
YLR286C_mRNA	-0.656624	0.022193	0.678817	G06
YNL040W_mRNA	-0.772703	-0.0990348	0.673668	G06
YNL078W_mRNA	-0.476366	0.071271	0.547637	G06
YNL217W_mRNA	-0.852138	-0.162919	0.689219	G06
YOR264W_mRNA	-0.674572	-0.141897	0.532675	G06
YBR222C_mRNA	0.0661077	0.226763	0.160655	G07
YCL027W_mRNA	0	0.519818	0.0942845	G07
YDR019C_mRNA	0.0101525	0.360759	0.350607	G07
YDR428C_mRNA	0.16263	0.506289	0.343658	G07
YEL071W_mRNA	-0.0686003	0.335416	0.404016	G07
YER061C_mRNA	0.223574	0.446395	0.222821	G07
YER081W_mRNA	0.717888	0.895769	0.177881	G07
YMR136W_mRNA	0.226173	0.382819	0.156645	G07
YOR375C_mRNA	0.298199	0.429516	0.131317	G07
YPR145W_mRNA	0.0877719	0.361291	0.273519	G07
YDR038C_mRNA	7.62672	7.38097	-0.245753	G08
YDR472W_mRNA	0.477002	0.437224	-0.0397782	G08
YGR286C_mRNA	0.483884	0.359766	-0.124118	G08
YHR214W-A_mRNA	0.985416	1.23605	0.250638	G08
YHR214W_mRNA	0.908347	1.10989	0.201548	G08
YML028W_mRNA	0.345706	0.274423	-0.071283	G08
YOR128C_mRNA	0.358977	0.394616	0.0356384	G08
YPL092W_mRNA	0.438451	0.364533	-0.0739184	G08
YDR039C_mRNA	-1.26197	-1.98033	-0.718353	G09
YHR186C_mRNA	-0.335819	-0.778879	-0.443059	G09
YHR211W_mRNA	-0.431497	-0.979783	-0.548285	G09
YLR305C_mRNA	-0.333387	-0.633767	-0.30038	G09
YMR102C_mRNA	-0.589417	-1.16496	-0.575543	G09
YOL011W_mRNA	-0.417958	-0.923028	-0.505069	G09
YOL020W_mRNA	-0.364095	-0.80506	-0.440965	G09
YPL221W_mRNA	-0.466099	-0.99928	-0.533181	G09
YAR071W_mRNA	-1.5871	-0.956405	0.630694	G10
YBL098W_mRNA	0.633327	-0.19177	-0.825097	G10
YBR054W_mRNA	1.08352	-0.099312	-1.18284	G10
YBR092C_mRNA	0.472483	-0.406685	-0.879168	G10
YBR174C_mRNA	0	0	5.89149	G10
YCL025C_mRNA	0.338446	1.02277	0.684329	G10
YCL030C_mRNA	0.0295041	0.450712	0.421207	G10
YCL064C_mRNA	0.581351	-0.49453	-1.07588	G10
YGL157W_mRNA	0.296552	0.0455842	-0.250968	G10
YHL016C_mRNA	0.459702	0.314274	-0.145428	G10
YHR216W_mRNA	1.38519	1.03357	-0.351625	G10
YJL064W_mRNA	0	0	1.17852	G10
YJL116C_mRNA	0.457472	-0.130144	-0.587616	G10
YJL191W_mRNA	0.482546	-0.48668	-0.969226	G10
YJR103W_mRNA	0.33696	0.228729	-0.108231	G10
YKL096W_mRNA	0.58181	-0.017829	-0.599639	G10
YLL039C_mRNA	-0.271733	0.275788	0.547521	G10
YLL052C_mRNA	0	0	1.21887	G10
YLR134W_mRNA	0.486903	0.3285	-0.158403	G10
YLR446W_mRNA	0.372759	0.0282107	-0.344549	G10
YMR173W-A_mRNA	-0.0683379	0.733927	0.802264	G10
YMR189W_mRNA	-0.0972565	0.320216	0.417472	G10
YNL034W_mRNA	0	0	1.98784	G10
YNL160W_mRNA	1.35301	0.120208	-1.2328	G10
YNL327W_mRNA	-0.877338	-0.346436	0.530902	G10
YNR067C_mRNA	-0.883484	-0.31494	0.568544	G10
YOR130C_mRNA	0	-0.091616	0.621529	G10
YPL019C_mRNA	-1.21488	-0.563777	0.651106	G10
YPL111W_mRNA	0.50485	0.342631	-0.162218	G10
YPR036W-A_mRNA	0	0.759394	1.31484	G10
YPR069C_mRNA	0.375989	0.170208	-0.20578	G10

## Sheet: K192N_vs_WT
Gene	baseMean	log2FoldChange	lfcSE	stat	pvalue	padj
YBR296C	1769.38	-4.08256	0.436258	-9.35813	8.11574e-21	1.01569e-17
YBR093C	6680.47	-1.64391	0.344356	-4.77386	1.80725e-06	0.000161555
YAR071W	1002.6	-1.5871	0.133078	-11.9261	8.65807e-33	1.44474e-29
YML123C	36947	-1.52475	0.255415	-5.9697	2.3769e-09	4.95783e-07
YMR011W	5310.19	-1.38333	0.274775	-5.03441	4.79317e-07	5.45332e-05
YOL016C	1244.94	-1.34668	0.394691	-3.41198	0.000644938	0.0154787
YHR215W	2767.8	-1.34555	0.155348	-8.66155	4.65384e-18	4.65942e-15
YDR039C	3784.48	-1.26197	0.149789	-8.425	3.60748e-17	2.25738e-14
YPL019C	5163.93	-1.21488	0.142394	-8.53187	1.44001e-17	1.20145e-14
YDL037C	3677.89	-1.1562	0.14242	-8.11822	4.73079e-16	2.63137e-13
YER091C	1986.03	-1.09894	0.161795	-6.79217	1.10459e-11	3.45598e-09
YKL043W	888.11	-1.0774	0.13917	-7.7416	9.81751e-15	4.91464e-12
YMR316W	693.166	-1.06687	0.206661	-5.16241	2.43785e-07	2.90569e-05
YGR233C	1714.4	-1.0637	0.159446	-6.67122	2.53679e-11	7.4701e-09
YDL039C	13316.8	-1.02197	0.120785	-8.46106	2.6496e-17	1.89484e-14
YLR194C	1211.36	-0.97851	0.160132	-6.11065	9.9225e-10	2.36534e-07
YBR005W	781.89	-0.94435	0.227882	-4.14403	3.41257e-05	0.00185688
YOR052C	372.062	-0.895651	0.194159	-4.61298	3.96945e-06	0.000318956
YJL012C	7323.54	-0.887668	0.145623	-6.09567	1.08977e-09	2.47973e-07
YNR067C	3832.94	-0.883484	0.116199	-7.60322	2.88862e-14	1.31458e-11
YER072W	3864.23	-0.881413	0.127362	-6.92052	4.4998e-12	1.73277e-09
YNL327W	9795.6	-0.877338	0.123022	-7.13154	9.92524e-13	4.14048e-10
YJL094C	2129.17	-0.872387	0.180301	-4.83852	1.30811e-06	0.000125931
YLR120C	5281.84	-0.853009	0.249463	-3.41938	0.000627637	0.0154787
YNL217W	1714.66	-0.852138	0.145569	-5.85383	4.80378e-09	9.09449e-07
YGR032W	7552.5	-0.81913	0.266687	-3.0715	0.00212986	0.0326057
YPL156C	359.917	-0.798847	0.190957	-4.18338	2.87205e-05	0.00165258
YEL060C	2861.94	-0.796292	0.325765	-2.44438	0.0145101	0.100467
YMR182C	450.495	-0.795245	0.141937	-5.60279	2.10928e-08	3.29971e-06
YOR385W	417.527	-0.779998	0.228805	-3.40901	0.000651997	0.0154787
YOR220W	522.383	-0.777253	0.174433	-4.45589	8.35455e-06	0.00059747
YNL040W	542.689	-0.772703	0.196846	-3.92541	8.65825e-05	0.00349542
YOR273C	1175.82	-0.76696	0.329331	-2.32884	0.0198674	0.120553
YGL028C	5237.81	-0.765459	0.132544	-5.77513	7.68948e-09	1.32736e-06
YKL198C	907.371	-0.759333	0.143854	-5.2785	1.30244e-07	1.67179e-05
YPL081W	1545.9	-0.759101	0.128003	-5.93036	3.02273e-09	6.05272e-07
YJL222W	505.763	-0.749046	0.191607	-3.90929	9.25661e-05	0.00367767
YBR203W	398.142	-0.742608	0.18759	-3.95867	7.53686e-05	0.00309319
YLL029W	1197.05	-0.730562	0.11863	-6.1583	7.35285e-10	1.93728e-07
YDR343C	395.923	-0.728902	0.520626	-1.40005	0.161499	0.391318
YBR287W	4142.83	-0.72836	0.296648	-2.4553	0.0140768	0.0989724
YDR481C	3299.59	-0.722346	0.135271	-5.33999	9.29527e-08	1.32949e-05
YPL057C	2075.34	-0.719797	0.295609	-2.43497	0.0148932	0.102131
YPL274W	667.766	-0.710749	0.146374	-4.85569	1.19967e-06	0.000122006
YMR181C	465.634	-0.702189	0.189922	-3.69725	0.00021795	0.00732851
YDL227C	560.025	-0.699148	0.164119	-4.26001	2.04421e-05	0.001329
YER073W	2914.27	-0.696627	0.129623	-5.37426	7.68993e-08	1.13223e-05
YLR397C	1714.06	-0.692337	0.121163	-5.71407	1.10304e-08	1.8406e-06
YKL164C	10282.1	-0.681547	0.149135	-4.57001	4.87698e-06	0.000375602
YDR539W	1263.56	-0.677852	0.194881	-3.47829	0.000504632	0.0138371
YOR264W	522.69	-0.674572	0.15128	-4.45909	8.23068e-06	0.000597142
YLR173W	408.748	-0.667367	0.188174	-3.54654	0.000390325	0.0118172
YER145C	3404.78	-0.664226	0.165953	-4.0025	6.26778e-05	0.00287858
YDR502C	1485.99	-0.660572	0.164259	-4.02153	5.78225e-05	0.00273075
YLR396C	528.671	-0.658813	0.134565	-4.89586	9.78776e-07	0.00010425
YLR286C	36736.7	-0.656624	0.142256	-4.61578	3.91622e-06	0.000318956
YOR049C	497.888	-0.654806	0.221232	-2.95982	0.00307822	0.0400249
YEL065W	1111.85	-0.650243	0.201658	-3.22448	0.00126202	0.0233989
YKR053C	447.066	-0.64884	0.174263	-3.72334	0.000196608	0.00683644
YJR073C	1512.33	-0.645708	0.167923	-3.84526	0.000120426	0.00467328
YLR121C	2498.43	-0.641878	0.161934	-3.96382	7.37597e-05	0.00307701
YBR114W	928.279	-0.638646	0.171526	-3.72333	0.000196616	0.00683644
SRG1	367.595	-0.632345	0.194329	-3.254	0.00113794	0.0223392
YHR175W	1204.42	-0.627116	0.13743	-4.56316	5.03883e-06	0.000382187
YOR137C	664.539	-0.623576	0.185776	-3.35659	0.000789094	0.0174788
YIL056W	1955.02	-0.622017	0.120851	-5.14696	2.64736e-07	3.08202e-05
YJR147W	1150.77	-0.618994	0.116354	-5.31993	1.03809e-07	1.36754e-05
YMR304W	489.819	-0.61748	0.194672	-3.17189	0.00151449	0.0261432
YJL078C	4885.28	-0.616511	0.089395	-6.89649	5.33048e-12	1.90603e-09
YDR270W	448.266	-0.614062	0.181507	-3.38312	0.000716665	0.0163074
YLR043C	1599.33	-0.611326	0.102309	-5.97528	2.29698e-09	4.95783e-07
YGL006W	1321.19	-0.611307	0.171023	-3.57441	0.000351014	0.0109824
YMR008C	4615.21	-0.607025	0.335325	-1.81026	0.0702554	0.248025
YOR383C	920.564	-0.606152	0.208637	-2.90529	0.00366912	0.0436285
YJL139C	547.532	-0.600625	0.148219	-4.05229	5.07186e-05	0.00248764
YFL004W	2824.1	-0.596236	0.112045	-5.32139	1.02977e-07	1.36754e-05
YOL075C	627.092	-0.594093	0.195648	-3.03654	0.00239311	0.0345242
YMR102C	1640.7	-0.589417	0.122415	-4.81492	1.47258e-06	0.000139089
YER144C	1113.42	-0.588158	0.164083	-3.58452	0.000337696	0.0106994
YNR059W	771.822	-0.585495	0.208469	-2.80854	0.00497665	0.0539834
YOR230W	6606.65	-0.581506	0.131672	-4.41632	1.00395e-05	0.000698021
YDR213W	1028.64	-0.580318	0.181488	-3.19756	0.00138598	0.0246918
YOL130W	3504.91	-0.573717	0.121864	-4.70783	2.50364e-06	0.00021609
YDR411C	1002.96	-0.566921	0.131154	-4.32257	1.54222e-05	0.00101584
YDR441C	774.591	-0.566194	0.133755	-4.23305	2.3054e-05	0.00146086
YHR071W	1278.61	-0.566017	0.0996099	-5.68234	1.32862e-08	2.14551e-06
YJL005W	816.448	-0.565061	0.137753	-4.10199	4.09605e-05	0.00213592
YGL126W	1003.56	-0.558729	0.174278	-3.20597	0.00134609	0.0243268
YGR283C	652.209	-0.557094	0.12131	-4.59231	4.38367e-06	0.000342885
YNR075W	852.508	-0.552819	0.4321	-1.27938	0.200764	0.438492
YDR256C	536.088	-0.551271	0.135246	-4.07605	4.58069e-05	0.00236401
YGL071W	606.982	-0.550014	0.17312	-3.17707	0.0014877	0.0258178
YDL022W	1332.64	-0.549979	0.176382	-3.11811	0.00182017	0.0292044
YLR287C	759.088	-0.549189	0.143543	-3.82595	0.000130268	0.00497804
YLR047C	544.292	-0.547583	0.137077	-3.99472	6.47695e-05	0.00288584
YOR344C	1655.06	-0.547015	0.0935011	-5.85036	4.90514e-09	9.09449e-07
YNL066W	9735.84	-0.546795	0.0890045	-6.14346	8.07445e-10	2.02104e-07
YMR058W	8053.41	-0.544463	0.233954	-2.32722	0.0199533	0.120928
YOR219C	1165.19	-0.540374	0.141114	-3.82935	0.000128482	0.00494755
YMR165C	555.764	-0.538788	0.18961	-2.84156	0.00448937	0.0502769
YLR256W	4537.7	-0.530926	0.132911	-3.99459	6.48068e-05	0.00288584
YLR179C	3065.6	-0.52824	0.125707	-4.20215	2.6439e-05	0.001589
YKL173W	1160.7	-0.525531	0.127248	-4.12996	3.62821e-05	0.00195299
YBR225W	559.853	-0.525293	0.169582	-3.09757	0.00195116	0.0305235
YMR086W	1164.26	-0.524666	0.153113	-3.42667	0.000611031	0.0153343
YER020W	557.941	-0.520929	0.210794	-2.47127	0.0134636	0.0965595
YJL083W	408.631	-0.519681	0.15046	-3.45394	0.00055246	0.0147107
YLR354C	9462.78	-0.518985	0.135949	-3.81751	0.000134808	0.00511249
YPL076W	375.318	-0.517067	0.159894	-3.23382	0.00122147	0.0229875
YMR287C	416.444	-0.516889	0.193352	-2.6733	0.00751088	0.0698268
YNR019W	2148.62	-0.516692	0.159306	-3.24339	0.00118115	0.0226787
YDR187C	440.929	-0.516274	0.163563	-3.15643	0.00159715	0.0270655
YHR032W	3406.28	-0.514306	0.107054	-4.80417	1.55393e-06	0.000144055
YNL020C	932.05	-0.514227	0.147025	-3.49755	0.000469544	0.0130586
YPL017C	522.283	-0.513395	0.138334	-3.71128	0.000206211	0.00707049
YOL158C	2114.42	-0.511761	0.162163	-3.15584	0.00160035	0.0270655
YDR216W	585.852	-0.51084	0.17446	-2.92812	0.00341018	0.0420477
YMR288W	716.45	-0.508488	0.127333	-3.99337	6.51419e-05	0.00288584
YKL064W	1393.08	-0.50832	0.125627	-4.04626	5.20425e-05	0.00250505
YLR127C	501.792	-0.507965	0.143465	-3.5407	0.000399063	0.0119011
YKL093W	418.381	-0.507512	0.156366	-3.24567	0.00117173	0.0226787
YDR159W	936.608	-0.505737	0.121572	-4.15998	3.18271e-05	0.0017703
YDR488C	404.326	-0.504155	0.18133	-2.78032	0.00543061	0.0571127
YML035C	2008.27	-0.503408	0.114448	-4.39858	1.08962e-05	0.000747213
YDL129W	443.552	-0.501687	0.135401	-3.7052	0.000211226	0.00719318
YER124C	1979.35	-0.500985	0.187188	-2.67638	0.00744231	0.0697682
YMR282C	457.351	-0.49927	0.164521	-3.03468	0.00240791	0.0345387
YDR127W	3980.84	-0.497335	0.114741	-4.33442	1.46143e-05	0.000983446
YPR198W	2083.24	-0.496546	0.159612	-3.11095	0.00186487	0.0296366
YGR048W	511.581	-0.493189	0.153336	-3.2164	0.00129811	0.0238905
YNL278W	624.909	-0.492106	0.149871	-3.28353	0.00102515	0.0208116
YGL253W	21605.9	-0.491701	0.0899805	-5.46453	4.64134e-08	7.04077e-06
YDR319C	493.343	-0.491477	0.203907	-2.4103	0.0159393	0.10648
YJL101C	882.5	-0.491314	0.164478	-2.98711	0.00281627	0.0381034
YKL213C	1047.5	-0.490976	0.120785	-4.06486	4.80604e-05	0.0024302
YGR031W	500.767	-0.490946	0.139871	-3.51	0.000448109	0.0126025
YAL002W	691.248	-0.490397	0.134962	-3.63358	0.000279514	0.0091454
YPL158C	778.852	-0.490117	0.154085	-3.18082	0.00146857	0.0257051
YJR059W	903.904	-0.488775	0.116704	-4.18815	2.81235e-05	0.00165129
YBR158W	4573.97	-0.488767	0.149517	-3.26897	0.00107938	0.021442
YDR310C	1439.96	-0.486498	0.118509	-4.10516	4.04039e-05	0.00212907
YKL151C	546.01	-0.485269	0.122585	-3.95862	7.53834e-05	0.00309319
YNR051C	2668.08	-0.483274	0.0926279	-5.21736	1.81488e-07	2.27132e-05
YBR030W	919.75	-0.482465	0.12946	-3.72676	0.00019396	0.00683644
YNL192W	2480.44	-0.481489	0.111131	-4.33263	1.4734e-05	0.000983446
YNL289W	537.896	-0.477261	0.198507	-2.40425	0.0162057	0.106604
YNL078W	858.598	-0.476366	0.139663	-3.41084	0.000647639	0.0154787
YGR234W	7814.7	-0.476251	0.0969332	-4.91319	8.96076e-07	9.75165e-05
YGR254W	34667.3	-0.476197	0.29372	-1.62126	0.104961	0.310068
YDR356W	380.216	-0.47606	0.156152	-3.04869	0.00229844	0.0339318
YJR106W	610.343	-0.475877	0.199996	-2.37943	0.0173395	0.11157
YKL079W	430.64	-0.475689	0.148079	-3.21241	0.00131627	0.023961
YER158C	1502.89	-0.475497	0.167154	-2.84466	0.00444587	0.0499013
YER012W	1469.44	-0.475137	0.139182	-3.41378	0.000640685	0.0154787
YFL016C	749.176	-0.474484	0.179353	-2.64553	0.00815621	0.0730411
YLR414C	1080.42	-0.472624	0.137499	-3.4373	0.000587543	0.0149302
YJL042W	2017.31	-0.472527	0.13794	-3.42559	0.000613471	0.0153343
YJL029C	932.442	-0.471643	0.141353	-3.33663	0.000847996	0.0183769
YCL029C	448.549	-0.47159	0.202758	-2.32588	0.0200249	0.121003
YDR072C	5484.19	-0.471116	0.111661	-4.21915	2.45221e-05	0.00149705
YLR180W	16678.6	-0.470886	0.118417	-3.9765	6.99356e-05	0.002942
YER044C	555.598	-0.470103	0.195508	-2.40452	0.0161937	0.106604
YOL126C	3839.94	-0.469652	0.0813056	-5.77637	7.63275e-09	1.32736e-06
YPL221W	5047.04	-0.466099	0.14763	-3.15721	0.00159287	0.0270655
YOR035C	499.61	-0.465261	0.177196	-2.62569	0.00864724	0.0745489
YHL012W	788.986	-0.463576	0.143309	-3.23479	0.00121731	0.0229875
YCL010C	413.177	-0.462691	0.139376	-3.31975	0.000900994	0.018801
YML082W	1348.68	-0.462149	0.114102	-4.0503	5.11513e-05	0.00248764
YJR107W	364.504	-0.4607	0.18018	-2.55689	0.0105612	0.0843212
YGR062C	399.647	-0.460629	0.176378	-2.6116	0.00901186	0.0764634
YDL137W	2311.55	-0.459781	0.150583	-3.05334	0.00226308	0.0336172
YDR391C	392.479	-0.459147	0.233055	-1.97012	0.0488243	0.204746
YDR508C	10991.2	-0.458621	0.111493	-4.11345	3.8979e-05	0.00207584
YPR184W	494.724	-0.456158	0.151604	-3.00888	0.00262209	0.0364766
YOR248W	596.486	-0.455995	0.255079	-1.78766	0.0738307	0.25507
YML116W	579.793	-0.454662	0.162945	-2.79027	0.00526635	0.0559731
YBR068C	8053.51	-0.454347	0.0938677	-4.8403	1.29645e-06	0.000125931
YBR195C	620.889	-0.454249	0.121656	-3.7339	0.000188538	0.00674157
YLR348C	376.614	-0.454091	0.202231	-2.24541	0.024742	0.138027
YGL063W	557.678	-0.452599	0.143542	-3.15308	0.00161557	0.0272307
YPL268W	766.695	-0.451843	0.155494	-2.90586	0.00366251	0.0436285
YDR499W	381.593	-0.451742	0.160962	-2.80651	0.00500807	0.0539834
YJR066W	1095.67	-0.450985	0.151206	-2.98259	0.00285822	0.0383599
YDR069C	469.908	-0.450661	0.163087	-2.76332	0.00572174	0.0585747
YOR211C	843.11	-0.449516	0.143949	-3.12274	0.00179175	0.0291088
YOR163W	377.675	-0.449	0.222199	-2.02071	0.0433096	0.193578
YLL013C	591.448	-0.448076	0.161818	-2.76901	0.0056227	0.0581554
YIL073C	608.609	-0.448075	0.166564	-2.69011	0.00714278	0.0681081
YHR079C	1678.38	-0.447349	0.112352	-3.98168	6.84306e-05	0.00290308
YDR040C	6021.26	-0.447076	0.112159	-3.9861	6.71683e-05	0.00290308
YJL129C	2037.07	-0.446923	0.0969326	-4.61065	4.01403e-06	0.000318956
YBL079W	2063.24	-0.446531	0.0932867	-4.78666	1.69583e-06	0.000154352
YNL268W	6409.88	-0.446388	0.0916953	-4.86816	1.12641e-06	0.000117475
YLR455W	592.815	-0.44577	0.154722	-2.88111	0.00396276	0.0461339
YOL155C	1240.14	-0.4449	0.118717	-3.74756	0.00017856	0.00643074
YLR410W	2454.02	-0.444105	0.135588	-3.27541	0.00105509	0.0211508
YMR259C	2242.14	-0.440901	0.117364	-3.75671	0.000172162	0.00624522
YMR042W	379.051	-0.440875	0.183468	-2.40301	0.0162608	0.106686
YIL096C	695.19	-0.440652	0.145279	-3.03315	0.00242018	0.0346155
YKL068W	1709.32	-0.436646	0.109612	-3.98356	6.78894e-05	0.00290308
YBR016W	613.193	-0.436425	0.148066	-2.94751	0.00320345	0.0409094
YER057C	1415.26	-0.435303	0.147347	-2.95428	0.00313404	0.0404355
YDR192C	605.416	-0.434894	0.125349	-3.46948	0.000521477	0.0141109
YDR247W	515.313	-0.434823	0.162085	-2.68268	0.00730341	0.069015
YKL215C	690.04	-0.434775	0.134358	-3.23594	0.00121244	0.0229875
YDL028C	525.803	-0.434607	0.176222	-2.46625	0.0136535	0.0971872
YHR143W	11483	-0.433287	0.117886	-3.67547	0.000237416	0.0078709
YNL023C	1683.82	-0.433031	0.0892372	-4.85259	1.21859e-06	0.000122006
YGR177C	1107.74	-0.432665	0.145131	-2.98121	0.00287115	0.038417
YPL095C	1033.63	-0.432037	0.148482	-2.9097	0.00361779	0.0434106
YHR211W	825.577	-0.431497	0.107768	-4.00395	6.22934e-05	0.00287858
YOR147W	803.376	-0.431183	0.147577	-2.92174	0.0034808	0.0422828
YDR034C	647.503	-0.428735	0.159727	-2.68418	0.00727081	0.068935
YDR334W	914.495	-0.427724	0.124071	-3.44741	0.000565996	0.0147905
YMR238W	1923.4	-0.427541	0.141605	-3.01925	0.00253404	0.035936
YHR135C	2377.14	-0.427468	0.121481	-3.51881	0.000433484	0.0124001
YHR192W	496.814	-0.427363	0.132394	-3.22795	0.00124679	0.0232889
YKR016W	550.393	-0.427359	0.128278	-3.33151	0.000863769	0.0185001
YPL140C	425.623	-0.427236	0.141002	-3.03	0.00244551	0.0348531
YPR117W	1239.54	-0.426621	0.133551	-3.19444	0.00140101	0.0247826
YKL054C	3390.29	-0.425974	0.125797	-3.38619	0.000708696	0.0161997
YDR116C	491.438	-0.424712	0.135076	-3.14424	0.00166518	0.0277863
YBR141C	527.137	-0.421845	0.138964	-3.03564	0.00240024	0.0345275
YMR016C	1186.67	-0.421698	0.121226	-3.4786	0.000504037	0.0138371
YFR021W	730.941	-0.420647	0.161234	-2.60893	0.00908271	0.0765987
YML107C	362.933	-0.419779	0.160161	-2.62098	0.00876768	0.0753102
YDR251W	1402.06	-0.419262	0.131162	-3.19652	0.00139095	0.0246918
YNL241C	1581.8	-0.418157	0.152199	-2.74744	0.00600622	0.0602548
YOL011W	3890.38	-0.417958	0.118869	-3.51613	0.000437887	0.0124549
YJR074W	390.546	-0.417338	0.173309	-2.40805	0.016038	0.10648
YAL029C	2317.85	-0.417267	0.104748	-3.98354	6.7895e-05	0.00290308
YCR067C	2540.47	-0.414352	0.122212	-3.39044	0.000697817	0.016098
YCR093W	3004.56	-0.414047	0.0996456	-4.1552	3.2501e-05	0.00178791
YKR010C	469.34	-0.411893	0.156049	-2.63951	0.0083025	0.0735616
YBL014C	1164.19	-0.411865	0.12309	-3.34604	0.000819739	0.0179983
YPL040C	389.092	-0.411812	0.166098	-2.47933	0.013163	0.0954987
YLL051C	1769.49	-0.411651	0.123619	-3.33	0.000868461	0.0185001
YIR034C	907.15	-0.410947	0.140715	-2.92042	0.00349556	0.0422828
YGR258C	489.196	-0.410254	0.170946	-2.39991	0.0163993	0.107313
YBL042C	2396.1	-0.410069	0.0883042	-4.64383	3.42013e-06	0.00029019
YMR179W	380.239	-0.408039	0.21209	-1.9239	0.0543677	0.216864
YLR223C	2433.79	-0.407369	0.114683	-3.55213	0.000382131	0.0116643
YDR296W	359.657	-0.407332	0.174434	-2.33517	0.0195348	0.119901
YOR204W	12466.3	-0.406274	0.100718	-4.03379	5.4884e-05	0.00261666
YML121W	671.134	-0.406216	0.127703	-3.18093	0.00146802	0.0257051
YBR112C	2282.24	-0.405647	0.0957798	-4.23521	2.28343e-05	0.00146086
YPL137C	1988.75	-0.405621	0.122189	-3.31963	0.000901366	0.018801
YER132C	1128.51	-0.405552	0.108924	-3.72328	0.000196653	0.00683644
YOL143C	2196.23	-0.405203	0.131018	-3.09273	0.00198326	0.0308329
YER093C	678.796	-0.40461	0.153749	-2.63162	0.0084979	0.0742889
YLR099C	3336.39	-0.404079	0.261735	-1.54385	0.122625	0.336051
YMR054W	2352.7	-0.402916	0.117132	-3.43984	0.000582064	0.0149302
YOL105C	1265.19	-0.401891	0.134115	-2.99662	0.0027299	0.0375436
YMR269W	478.018	-0.401831	0.132088	-3.04214	0.002349	0.0340086
YGR190C	428.092	-0.401787	0.160675	-2.50063	0.0123974	0.0930456
YFR034C	449.098	-0.401418	0.179353	-2.23815	0.0252113	0.138913
YDR476C	1104.83	-0.400869	0.185663	-2.15912	0.0308409	0.158024
YHR114W	838.834	-0.400418	0.121965	-3.28306	0.00102686	0.0208116
YDR155C	14978.1	-0.400095	0.122782	-3.25857	0.00111976	0.0221561
YOR155C	735.587	-0.399775	0.150366	-2.65867	0.00784493	0.0715152
YPR008W	1693.58	-0.399689	0.133728	-2.98881	0.00280062	0.0379943
YER164W	1590.1	-0.398886	0.125332	-3.18264	0.00145937	0.0257051
YJL034W	8336.99	-0.398343	0.0887679	-4.48747	7.20751e-06	0.0005306
YJL165C	1197.26	-0.397811	0.122705	-3.242	0.00118694	0.0226787
YBL004W	4715.57	-0.397165	0.0860367	-4.61623	3.90765e-06	0.000318956
YDR001C	962.947	-0.397081	0.159748	-2.48567	0.0129306	0.0946114
YGL067W	1168.72	-0.396873	0.123463	-3.21451	0.00130669	0.0238905
YML088W	1038.66	-0.396753	0.13586	-2.92031	0.00349682	0.0422828
YGR125W	1241.4	-0.396148	0.113912	-3.47765	0.000505832	0.0138371
YDR027C	606.158	-0.395605	0.136007	-2.9087	0.00362931	0.0434106
YGR044C	443.045	-0.395253	0.216338	-1.82702	0.0676971	0.245574
YLL012W	1740.38	-0.395039	0.129864	-3.04194	0.00235058	0.0340086
YFL031W	5755.99	-0.394699	0.12889	-3.0623	0.00219646	0.0328958
YBR079C	11100.5	-0.39441	0.115746	-3.40754	0.00065551	0.0154787
YBR026C	593.197	-0.393927	0.140473	-2.80429	0.00504269	0.0541007
YMR237W	1405.27	-0.393559	0.128261	-3.06843	0.00215189	0.0327427
YNL103W	1309.13	-0.392907	0.114545	-3.43015	0.000603242	0.0152517
YOR261C	1539.3	-0.39073	0.133681	-2.92285	0.00346839	0.0422451
YER070W	9600.24	-0.389818	0.0923819	-4.21963	2.44701e-05	0.00149705
YNL142W	947.653	-0.389757	0.157192	-2.4795	0.0131567	0.0954987
YOR138C	955.986	-0.389099	0.118341	-3.28795	0.00100921	0.0207054
YIL031W	986.15	-0.388938	0.115859	-3.357	0.000787929	0.0174788
YOR191W	1030.33	-0.388673	0.128302	-3.02936	0.00245071	0.0348531
YDR103W	1449.84	-0.388656	0.108901	-3.5689	0.000358478	0.011101
YKL143W	1663.21	-0.388041	0.107398	-3.6131	0.000302562	0.00983522
YOR141C	948.971	-0.387943	0.130821	-2.96544	0.00302248	0.0396389
YBR202W	2425.03	-0.387238	0.145698	-2.65781	0.00786506	0.0715152
YFL024C	889.792	-0.387027	0.102272	-3.78428	0.000154155	0.00566292
YKL168C	361.793	-0.386402	0.197892	-1.95259	0.0508681	0.208107
YOR338W	1489.33	-0.385987	0.201239	-1.91805	0.0551044	0.218238
YJR109C	2383.76	-0.385587	0.170959	-2.25544	0.024106	0.136202
YDR264C	3381.41	-0.384912	0.118242	-3.25528	0.0011328	0.022326
YNL115C	489.763	-0.384902	0.145465	-2.646	0.00814497	0.0730411
YNR027W	837.516	-0.384842	0.132918	-2.89534	0.00378751	0.0446124
YPL029W	439.965	-0.384348	0.158451	-2.42566	0.0152807	0.103512
YDR129C	4450.05	-0.38282	0.113612	-3.36954	0.000752932	0.0169783
YBL022C	1523.4	-0.382778	0.123157	-3.10805	0.00188328	0.0296469
YCL040W	940.161	-0.38271	0.160278	-2.38779	0.0169502	0.110341
YJL117W	3369.44	-0.382281	0.130427	-2.93099	0.00337879	0.0417876
YCR072C	2546.24	-0.382156	0.121888	-3.13531	0.00171674	0.028457
YGR068C	780.859	-0.381699	0.176304	-2.16501	0.0303871	0.156822
YGL064C	412.709	-0.3816	0.185044	-2.06222	0.0391872	0.182434
YOL082W	361.089	-0.38155	0.200832	-1.89984	0.0574538	0.223129
YLL026W	863.441	-0.381219	0.161162	-2.36543	0.0180089	0.114117
YOR098C	3255.03	-0.380046	0.106781	-3.55912	0.000372097	0.0114277
YDR200C	361.264	-0.380006	0.186669	-2.03572	0.0417782	0.190104
YMR012W	5185.69	-0.379157	0.0983708	-3.85437	0.000116029	0.00453782
YHR039C	4966.71	-0.379085	0.118528	-3.19829	0.00138246	0.0246918
YMR317W	646.911	-0.378647	0.12787	-2.96118	0.00306461	0.0400249
YKL155C	408.955	-0.378352	0.173667	-2.17861	0.0293608	0.152627
YER169W	1674.55	-0.378309	0.135633	-2.7892	0.0052838	0.0560396
YHR073W	2051.84	-0.37809	0.128503	-2.94226	0.0032583	0.0410857
YOR090C	757.114	-0.377584	0.131208	-2.87775	0.00400518	0.0464118
YKL174C	1829.27	-0.377525	0.123157	-3.06539	0.00217387	0.0327783
YML110C	1706	-0.377249	0.127043	-2.96947	0.00298317	0.0392993
YMR265C	634.037	-0.3768	0.136182	-2.76689	0.00565931	0.0582932
YJR090C	1029.57	-0.37667	0.110452	-3.41026	0.000649003	0.0154787
YFL007W	2845.23	-0.375471	0.118647	-3.16459	0.001553	0.0267159
YKL216W	13358.1	-0.375119	0.0922702	-4.06545	4.79408e-05	0.0024302
YDR342C	829.374	-0.374944	0.36476	-1.02792	0.303989	0.547137
YMR266W	6013.2	-0.37491	0.0898357	-4.17328	3.00247e-05	0.001708
YML013W	884.626	-0.37481	0.164661	-2.27625	0.0228313	0.130771
YER026C	3110.05	-0.374677	0.161615	-2.31833	0.0204312	0.122051
YGL232W	710.356	-0.374659	0.120507	-3.10902	0.00187712	0.0296469
YGR274C	772.686	-0.37403	0.14555	-2.56977	0.0101765	0.0824792
YIR003W	762.82	-0.37386	0.15824	-2.36262	0.0181464	0.114379
YLR034C	2220.41	-0.373825	0.163805	-2.28214	0.0224812	0.129357
YOR213C	470.614	-0.373155	0.167196	-2.23185	0.0256252	0.140688
YBR249C	12281.2	-0.372799	0.113524	-3.28387	0.00102394	0.0208116
YLR320W	734.702	-0.372666	0.153287	-2.43117	0.0150501	0.102925
YLR386W	736.503	-0.372536	0.128929	-2.88948	0.0038588	0.0452393
YOR027W	1500.36	-0.372134	0.120767	-3.08141	0.00206024	0.031832
YJL033W	3821.07	-0.371097	0.109203	-3.39822	0.00067826	0.0157924
YKR018C	1686.16	-0.370887	0.151201	-2.45294	0.0141692	0.0993433
YJL052W	2046.99	-0.37078	0.14759	-2.51222	0.0119974	0.0915533
YER037W	453.565	-0.370598	0.187122	-1.98052	0.0476449	0.201615
YDR345C	64719.2	-0.370331	0.114149	-3.24427	0.00117752	0.0226787
YBL017C	3880.04	-0.370204	0.104875	-3.52995	0.000415637	0.0122393
YJL001W	1617.54	-0.3702	0.134469	-2.75304	0.00590443	0.0597123
YMR277W	1697.02	-0.369976	0.153606	-2.40861	0.0160134	0.10648
YER151C	2069.89	-0.369773	0.107548	-3.43823	0.000585528	0.0149302
YGL248W	427.913	-0.369709	0.192731	-1.91826	0.0550778	0.218238
YBR126C	1576.03	-0.369224	0.12762	-2.89315	0.00381396	0.0448185
YGR217W	1155.45	-0.369096	0.148933	-2.47827	0.0132022	0.0955062
YNL046W	551.79	-0.3685	0.154316	-2.38796	0.0169421	0.110341
YPR106W	781.316	-0.368226	0.125083	-2.94385	0.00324154	0.0409777
YOR384W	812.318	-0.367326	0.156462	-2.3477	0.0188897	0.117115
YLR419W	1019.87	-0.367099	0.13979	-2.62607	0.00863766	0.0745489
YLR028C	3888.71	-0.367007	0.0903926	-4.06015	4.9042e-05	0.00245504
YNL252C	464.616	-0.366986	0.146229	-2.50966	0.0120847	0.0917331
YJL127C	369.939	-0.366769	0.14778	-2.48185	0.0130703	0.0952398
YFR018C	1364.71	-0.36658	0.149146	-2.45785	0.0139771	0.098623
YGR197C	607.206	-0.366495	0.120246	-3.04788	0.0023046	0.0339318
YKL088W	597.438	-0.366455	0.14492	-2.52867	0.0114495	0.0884507
YNL317W	437.972	-0.365885	0.174077	-2.10186	0.0355658	0.171506
YPL240C	401.806	-0.365189	0.145748	-2.50561	0.0122239	0.092297
YBL066C	904.316	-0.364872	0.109913	-3.31964	0.000901346	0.018801
YOR360C	4008.34	-0.364845	0.116471	-3.1325	0.00173322	0.0286148
YJL187C	759.735	-0.364771	0.115933	-3.14638	0.00165304	0.027676
YML017W	686.5	-0.364133	0.145109	-2.50938	0.0120943	0.0917331
YFR030W	991.682	-0.36413	0.100889	-3.60923	0.00030711	0.00991866
YOL020W	2901.02	-0.364095	0.12158	-2.99469	0.00274727	0.0375761
YHR070W	1696.2	-0.363921	0.131693	-2.76341	0.00572013	0.0585747
YGR157W	3726.54	-0.363204	0.156205	-2.32517	0.0200627	0.121005
YFR019W	525.235	-0.362499	0.203816	-1.77856	0.0753112	0.257519
YGR138C	3963.64	-0.362287	0.121967	-2.97037	0.00297441	0.0392874
YFL001W	675.264	-0.362214	0.138934	-2.6071	0.00913137	0.0765987
YFL036W	1511.13	-0.361974	0.126544	-2.86046	0.00423032	0.0482906
YHL023C	745	-0.36197	0.136451	-2.65276	0.00798369	0.0724028
YLR138W	3179.03	-0.361626	0.116822	-3.09552	0.00196469	0.0306394
YDL097C	2468.49	-0.361052	0.126447	-2.85536	0.00429876	0.048577
YHL035C	494.165	-0.360797	0.192418	-1.87507	0.0607833	0.229993
YEL015W	1331.02	-0.360475	0.142419	-2.53109	0.011371	0.0881164
YNL159C	388.258	-0.360397	0.204116	-1.76565	0.0774539	0.261173
YPR053C	374.452	-0.360183	0.192213	-1.87387	0.060948	0.230442
YJL209W	648.489	-0.360083	0.164326	-2.19126	0.0284327	0.150218
YGL077C	8235.89	-0.359315	0.235214	-1.52761	0.126609	0.342043
YLR172C	3077.52	-0.35908	0.119886	-2.99517	0.0027429	0.0375761
YML130C	2522.23	-0.358875	0.12263	-2.92648	0.0034282	0.0420627
YDR195W	551.723	-0.35883	0.143554	-2.49963	0.0124324	0.0931683
YIR038C	713.169	-0.358604	0.15629	-2.29447	0.0217634	0.126683
YER010C	589.688	-0.35859	0.125023	-2.86818	0.00412839	0.0474007
YBR200W	1005.12	-0.358334	0.135222	-2.64996	0.00805015	0.0727419
YLR430W	2896.18	-0.357991	0.121126	-2.95553	0.0031213	0.0403753
YDR169C	631.251	-0.357908	0.142932	-2.50405	0.0122782	0.0924277
YHR043C	441.135	-0.357747	0.141601	-2.52645	0.0115222	0.0887389
YBR165W	471.989	-0.357655	0.135639	-2.63682	0.0083687	0.0737566
YHR085W	883.819	-0.357388	0.118498	-3.01598	0.00256149	0.0362019
YLR350W	2214.11	-0.357056	0.133545	-2.67367	0.00750268	0.0698268
YMR210W	660.72	-0.356838	0.15386	-2.31924	0.0203821	0.121967
YPL157W	768.166	-0.356407	0.119688	-2.97781	0.00290319	0.0385501
YBL085W	1460.4	-0.356382	0.116712	-3.05352	0.00226171	0.0336172
YLR389C	2357.42	-0.356309	0.134007	-2.65888	0.0078401	0.0715152
YJL076W	2886.48	-0.35624	0.122708	-2.90315	0.00369429	0.0438237
YOR172W	646.337	-0.35593	0.180391	-1.9731	0.0484842	0.203946
YCR088W	2163.76	-0.35578	0.130975	-2.7164	0.00659958	0.0643655
YGR019W	588.672	-0.355242	0.142614	-2.49094	0.0127405	0.0943474
YHR046C	565.702	-0.354709	0.142694	-2.4858	0.012926	0.0946114
YOL066C	771.982	-0.354208	0.123117	-2.877	0.00401471	0.0464148
YML075C	5230.07	-0.353436	0.105052	-3.36441	0.000767075	0.0172196
YML117W	1525.15	-0.352393	0.109916	-3.20601	0.00134589	0.0243268
YHR102W	763.521	-0.352244	0.144335	-2.44046	0.0146687	0.101145
YDL055C	29616.2	-0.35224	0.0869695	-4.05015	5.1184e-05	0.00248764
YMR100W	548.627	-0.352119	0.157776	-2.23176	0.0256308	0.140688
YPL150W	625.445	-0.352092	0.117968	-2.98464	0.00283912	0.038206
YKL100C	2051.78	-0.351766	0.11968	-2.93923	0.0032903	0.0413682
YDR205W	1319.85	-0.351516	0.130026	-2.70343	0.00686288	0.0663235
YPL269W	379.942	-0.350895	0.155202	-2.26089	0.0237659	0.134889
YIR037W	974.534	-0.350879	0.117823	-2.97802	0.00290113	0.0385501
YGL167C	5508.9	-0.350853	0.116389	-3.01449	0.00257413	0.0362019
YOR209C	5495.35	-0.350668	0.12621	-2.77844	0.00546198	0.0573222
YJR126C	1785.6	-0.350666	0.1168	-3.00227	0.00267973	0.0370572
YOL064C	1147.59	-0.349911	0.140727	-2.48645	0.0129023	0.0946114
YLR063W	812.367	-0.349573	0.124561	-2.80643	0.0050093	0.0539834
YPL174C	404.414	-0.349278	0.178891	-1.95246	0.0508835	0.208107
YOR107W	1008.83	-0.34912	0.130558	-2.67407	0.00749368	0.0698268
YNR048W	441.245	-0.348955	0.142494	-2.44891	0.014329	0.099904
YLR115W	740.58	-0.348095	0.172445	-2.01858	0.0435308	0.193977
YOR233W	1422.79	-0.348071	0.102748	-3.38762	0.000705015	0.0161895
YGL017W	560.574	-0.348029	0.142576	-2.44101	0.0146462	0.101129
YLR417W	387.718	-0.347488	0.210847	-1.64806	0.0993406	0.298534
YLR347C	4212.17	-0.347406	0.0973577	-3.56835	0.00035924	0.011101
YKL139W	558.619	-0.347309	0.127049	-2.73366	0.00626355	0.0624608
YDL234C	663.31	-0.347006	0.152316	-2.27819	0.0227151	0.130403
YDR154C	6490.66	-0.346858	0.145892	-2.3775	0.0174304	0.111883
YKR036C	753.013	-0.346669	0.117725	-2.94472	0.00323243	0.0409659
YML081W	1996.97	-0.34646	0.100557	-3.44539	0.000570228	0.0147905
YDR416W	615.21	-0.34645	0.129618	-2.67285	0.00752094	0.0698268
YNL071W	4943.85	-0.346387	0.105744	-3.2757	0.00105399	0.0211508
YGL163C	824.119	-0.346032	0.123314	-2.8061	0.00501444	0.0539834
YML115C	1964.07	-0.34601	0.117288	-2.95008	0.0031769	0.0408461
YHR047C	2065.38	-0.345991	0.100614	-3.43881	0.000584281	0.0149302
YBR238C	6560.85	-0.345973	0.100228	-3.45185	0.000556761	0.0147468
YML057W	1308.21	-0.345909	0.135026	-2.5618	0.010413	0.0836718
YPL082C	1738.85	-0.3458	0.0909569	-3.8018	0.000143651	0.00536655
YPL183C	3391.61	-0.345756	0.10377	-3.33194	0.000862442	0.0185001
YKL179C	820.777	-0.345595	0.134656	-2.5665	0.0102731	0.0829472
YER147C-A	469.255	-0.345443	0.148065	-2.33304	0.0196459	0.120103
YDR110W	756.428	-0.345194	0.133183	-2.59188	0.00954529	0.0791121
YJR033C	575.582	-0.345046	0.14301	-2.41274	0.0158331	0.105989
YLL019C	1454.6	-0.34472	0.1116	-3.0889	0.002009	0.0311364
YGR036C	893.515	-0.344378	0.173239	-1.98788	0.0468254	0.200212
YHR104W	522.92	-0.344308	0.15027	-2.29126	0.0219485	0.126868
YMR264W	743.439	-0.344143	0.147912	-2.32667	0.0199828	0.12096
YOR048C	2708.06	-0.343579	0.102862	-3.3402	0.000837177	0.0182213
YBR136W	493.33	-0.342767	0.142454	-2.40616	0.0161212	0.106604
YOR154W	780.596	-0.342501	0.123849	-2.76548	0.00568393	0.0584266
YMR258C	436.73	-0.342239	0.17759	-1.92713	0.0539637	0.215941
YPL032C	2720.09	-0.342201	0.0950334	-3.60085	0.000317174	0.010178
YNL134C	939.864	-0.3421	0.14403	-2.3752	0.0175394	0.112423
YOR296W	457.483	-0.341873	0.181787	-1.88062	0.0600236	0.22834
YCR046C	452.328	-0.34187	0.157988	-2.16391	0.0304715	0.156919
YNR065C	607.363	-0.341862	0.1588	-2.15279	0.0313353	0.159471
YLR117C	775.113	-0.34163	0.129373	-2.64065	0.00827466	0.0735545
YDR235W	732.447	-0.341494	0.143866	-2.37369	0.0176113	0.112549
YPR122W	1444.91	-0.341474	0.134056	-2.54725	0.0108575	0.0851492
YMR267W	464.969	-0.341325	0.143229	-2.38307	0.0171691	0.111033
YLR248W	2448.5	-0.341102	0.112027	-3.04481	0.00232825	0.0340086
YNR031C	900.295	-0.340731	0.13917	-2.4483	0.014353	0.0999321
YKL210W	5184.33	-0.340517	0.10942	-3.11201	0.00185817	0.0296366
YHR027C	4558.52	-0.340514	0.124919	-2.72588	0.00641301	0.0631972
YLR059C	1211.1	-0.340372	0.117519	-2.89631	0.00377583	0.0445797
YLR116W	1194.61	-0.340311	0.138397	-2.45896	0.0139342	0.0985234
YLL058W	411.233	-0.340276	0.16718	-2.03538	0.0418127	0.190104
YLR008C	424.002	-0.340235	0.167923	-2.02613	0.042751	0.192456
YCL051W	665.473	-0.340145	0.143071	-2.37745	0.0174329	0.111883
YLL054C	495.027	-0.340004	0.134867	-2.52102	0.0117014	0.0895673
YKL057C	3035.45	-0.339932	0.101085	-3.36284	0.000771464	0.0172408
YKL120W	598.886	-0.339782	0.141016	-2.40953	0.0159733	0.10648
YDR527W	1253.73	-0.339156	0.140111	-2.42062	0.0154941	0.104674
YGL111W	2258.75	-0.338694	0.116713	-2.90195	0.00370853	0.0438886
YPL016W	782.481	-0.338306	0.145792	-2.32047	0.0203155	0.121796
YJL197W	1284.35	-0.337661	0.119948	-2.81506	0.00487678	0.0534205
YHR057C	702.553	-0.337434	0.173316	-1.94693	0.051543	0.209605
YDR415C	562.867	-0.337071	0.128232	-2.62861	0.0085734	0.0742889
YJR030C	418.013	-0.336886	0.177193	-1.90124	0.0572704	0.22259
YIL030C	5912.95	-0.336737	0.0949758	-3.54551	0.00039186	0.0118172
YGR054W	6594.64	-0.336605	0.0859043	-3.91837	8.91487e-05	0.00357023
YDR228C	631.846	-0.336444	0.131999	-2.54884	0.0108081	0.0849383
YLR050C	411.441	-0.336095	0.188378	-1.78415	0.0743995	0.255528
YHR186C	1120.21	-0.335819	0.0986344	-3.40469	0.000662403	0.015568
YMR199W	971.615	-0.335791	0.0984481	-3.41084	0.000647622	0.0154787
YER089C	2951.91	-0.335684	0.113404	-2.96008	0.0030756	0.0400249
YAL056W	1273.46	-0.335566	0.109439	-3.06624	0.00216767	0.0327783
YMR089C	1046.72	-0.335394	0.131688	-2.54688	0.010869	0.0851492
YMR253C	610.84	-0.334917	0.164577	-2.03502	0.0418487	0.190104
YHR205W	3325.54	-0.334701	0.0799536	-4.18619	2.83682e-05	0.00165129
YIL095W	557.602	-0.334423	0.15064	-2.22001	0.026418	0.143126
YLR129W	3311.9	-0.334233	0.083759	-3.99041	6.59586e-05	0.00289639
YDR225W	4576.76	-0.33416	0.101282	-3.29931	0.00096922	0.0199667
YMR061W	1447.19	-0.333941	0.0876181	-3.81133	0.000138223	0.00520258
YMR109W	2082.16	-0.333559	0.125392	-2.66012	0.00781118	0.0715152
YLR305C	2823.92	-0.333387	0.0859573	-3.87851	0.000105098	0.00414267
YLR069C	687.767	-0.333348	0.132758	-2.51095	0.0120406	0.0916291
YLR384C	4664.99	-0.333141	0.0945316	-3.52412	0.000424886	0.0122947
YKL128C	1322.62	-0.332522	0.125449	-2.65066	0.00803347	0.0727225
YMR105C	362.226	-0.33203	0.184862	-1.7961	0.0724782	0.252664
YKL110C	1066.8	-0.331724	0.123485	-2.68635	0.0072238	0.0686192
YDL126C	7630.13	-0.331492	0.121979	-2.71761	0.00657554	0.0642913
YPR054W	456.054	-0.331418	0.15923	-2.08139	0.0373987	0.177009
YLR247C	746.327	-0.331395	0.191046	-1.73463	0.0828055	0.271929
YMR192W	546.947	-0.331082	0.199145	-1.66251	0.0964096	0.294521
YJL044C	1522.55	-0.330925	0.154742	-2.13856	0.0324712	0.162714
YGR271W	1139.3	-0.329797	0.134	-2.46118	0.0138481	0.0983312
YLL031C	3631.66	-0.32976	0.11739	-2.80909	0.00496812	0.0539834
YCR069W	1756.86	-0.329724	0.124769	-2.64268	0.0082253	0.0732666
YDR214W	660.401	-0.329645	0.129125	-2.55292	0.0106825	0.0845757
YDL194W	394.071	-0.329567	0.183035	-1.80057	0.0717703	0.251598
YOL068C	1511.75	-0.329358	0.10072	-3.27004	0.00107531	0.021442
YEL047C	4235.97	-0.329288	0.0921098	-3.57495	0.000350289	0.0109824
YPL006W	1396.37	-0.328936	0.141987	-2.31666	0.0205222	0.122074
YCR057C	5307.92	-0.32876	0.0891591	-3.68734	0.000226613	0.00756284
YLL006W	440.112	-0.328494	0.176406	-1.86215	0.0625824	0.234184
YER190C-A	461.231	-0.328355	0.17978	-1.82642	0.0677863	0.245719
YDR293C	4085.93	-0.328266	0.120307	-2.72857	0.00636099	0.0630557
YLR435W	927.695	-0.328223	0.124533	-2.63563	0.00839806	0.0738853
YBL054W	2094.13	-0.328103	0.113863	-2.88157	0.00395698	0.0461339
YBR212W	1635.94	-0.327549	0.125906	-2.60155	0.00928048	0.0775509
YDL198C	1572.4	-0.327469	0.159373	-2.05473	0.0399053	0.184547
YHR113W	1614.97	-0.327131	0.115896	-2.82263	0.00476314	0.0525205
YPL151C	621.45	-0.327045	0.173247	-1.88773	0.0590617	0.227017
YPL105C	2922.66	-0.32702	0.0892473	-3.66421	0.000248108	0.00817124
YGR060W	17299	-0.326495	0.144812	-2.25461	0.0241575	0.136339
YPR185W	425.78	-0.326319	0.177129	-1.84227	0.0654352	0.240506
YGR155W	17447.8	-0.326227	0.09763	-3.34146	0.000833376	0.0182178
YGR250C	1061.56	-0.326215	0.149463	-2.18258	0.0290671	0.15211
YLR152C	569.936	-0.326167	0.129064	-2.52717	0.0114987	0.0886942
YGR041W	870.331	-0.326006	0.139684	-2.33388	0.019602	0.120103
YDR444W	789.374	-0.325669	0.123486	-2.6373	0.00835698	0.0737566
YMR275C	1013.14	-0.325371	0.121755	-2.67235	0.00753225	0.0698268
YGL068W	559.346	-0.325324	0.15286	-2.12825	0.0333166	0.165132
YLR367W	3077.63	-0.325207	0.14115	-2.30398	0.0212239	0.124997
YGR136W	1097.33	-0.325157	0.119232	-2.72711	0.00638925	0.0631972
YPR189W	1080.52	-0.32506	0.118182	-2.75049	0.00595058	0.0599369
YBR004C	1640.22	-0.324541	0.127744	-2.54055	0.0110678	0.0863012
YNL186W	3386.89	-0.324317	0.0926708	-3.49966	0.000465845	0.0130281
YPR071W	420.47	-0.324308	0.173838	-1.86557	0.0621009	0.233188
YBR063C	484.892	-0.324131	0.147033	-2.20448	0.0274904	0.146786
YOL031C	827.335	-0.324055	0.12424	-2.6083	0.00909938	0.0765987
YDR090C	797.801	-0.324052	0.140933	-2.29933	0.0214864	0.12584
YMR308C	6069.37	-0.323987	0.0871528	-3.71746	0.000201238	0.00694758
YJR151C	475.231	-0.323895	0.20168	-1.60599	0.108276	0.314952
YOL004W	2409.02	-0.323704	0.110334	-2.93385	0.00334783	0.0416896
YOR334W	453.623	-0.323591	0.139436	-2.32071	0.0203023	0.121796
YJR052W	377.959	-0.322795	0.212505	-1.519	0.128763	0.344698
YIL075C	4530.31	-0.322754	0.0968979	-3.33087	0.000865747	0.0185001
YJL171C	2329.39	-0.322417	0.13701	-2.35324	0.0186106	0.116056
YGR178C	2694.34	-0.322068	0.110329	-2.91915	0.00350991	0.0423389
YLL011W	1983.23	-0.321827	0.109173	-2.94787	0.00319968	0.0409094
YER141W	2087.02	-0.321823	0.0960314	-3.35122	0.00080455	0.0177426
YIL010W	413.096	-0.321462	0.186004	-1.72825	0.0839434	0.273801
YBR162C	33666.1	-0.321267	0.124032	-2.59019	0.00959226	0.07937
YGR191W	7558.13	-0.320828	0.100337	-3.19751	0.00138621	0.0246918
YCR008W	2035.11	-0.320621	0.115724	-2.77057	0.00559591	0.0581185
YOR239W	2525.47	-0.320595	0.104697	-3.06212	0.00219774	0.0328958
YJL054W	1021.84	-0.32037	0.114086	-2.80815	0.0049827	0.0539834
YER129W	2040.41	-0.320349	0.116148	-2.75811	0.00581374	0.0592741
YOR153W	38096.5	-0.32025	0.093695	-3.41801	0.000630803	0.0154787
YOR241W	1315.92	-0.320195	0.102686	-3.1182	0.00181961	0.0292044
YGR221C	433.856	-0.320124	0.182523	-1.75388	0.0794512	0.265155
YER019W	1592.39	-0.319668	0.126386	-2.52929	0.0114292	0.0884307
YBL061C	1191.66	-0.319593	0.135276	-2.36253	0.0181504	0.114379
YNL003C	651.358	-0.318971	0.189759	-1.68092	0.0927784	0.289196
YJL198W	4602.62	-0.318545	0.09177	-3.47112	0.000518285	0.0141007
YJR141W	395.368	-0.317744	0.190477	-1.66815	0.0952862	0.292624
YGL016W	1635.98	-0.31749	0.12343	-2.57223	0.0101046	0.0823841
YFL033C	1027.39	-0.316802	0.116274	-2.7246	0.00643787	0.0633163
YGL083W	711.855	-0.316497	0.136993	-2.31031	0.0208712	0.1235
YNL141W	8694.02	-0.316385	0.0896862	-3.52769	0.00041921	0.0122479
YAL053W	4156.18	-0.31595	0.154237	-2.04847	0.0405139	0.186237
YDL203C	758.917	-0.315926	0.14219	-2.22187	0.0262922	0.142753
YMR083W	9836.87	-0.315735	0.0925331	-3.41214	0.000644561	0.0154787
YNL167C	896.237	-0.315611	0.131234	-2.40494	0.0161749	0.106604
YOR084W	456.025	-0.315541	0.174621	-1.807	0.0707616	0.248881
YDR335W	1566.42	-0.315476	0.111052	-2.84078	0.00450027	0.0502865
YDR160W	1130.86	-0.315273	0.140821	-2.23883	0.0251669	0.138913
YHL032C	1071.45	-0.315178	0.119078	-2.64682	0.00812514	0.0730242
YPL012W	8774.42	-0.314943	0.0926087	-3.40079	0.000671903	0.0157175
YFR024C-A	2221.45	-0.314857	0.119358	-2.63792	0.00834151	0.0737566
YKL073W	1571.78	-0.314809	0.119556	-2.63315	0.00845958	0.0741658
YGL243W	433.589	-0.314674	0.141798	-2.21917	0.0264753	0.143138
YLR399C	1810.86	-0.31453	0.117961	-2.66639	0.00766709	0.0708145
YBL103C	492.252	-0.31444	0.157213	-2.00008	0.0454911	0.198443
YPL075W	1386.34	-0.314157	0.0921722	-3.40837	0.000653527	0.0154787
YGR210C	2026.07	-0.314122	0.130445	-2.40808	0.0160368	0.10648
YOL007C	862.784	-0.314059	0.104285	-3.01156	0.00259913	0.0364224
YLR353W	732.48	-0.313961	0.25465	-1.23291	0.217609	0.458287
YGR134W	778.09	-0.313293	0.132909	-2.3572	0.0184132	0.115365
YDR249C	487.121	-0.31295	0.156322	-2.00196	0.0452893	0.198037
YGR257C	691.404	-0.312704	0.173405	-1.80331	0.0713392	0.250262
YGR241C	857.848	-0.31268	0.138912	-2.25092	0.0243909	0.136852
YFL025C	1187.47	-0.312239	0.101722	-3.06954	0.00214388	0.0327203
YNR054C	993.506	-0.312206	0.11981	-2.60583	0.00916507	0.076723
YJR019C	596.831	-0.311942	0.169544	-1.83989	0.0657847	0.240906
YGR252W	700.436	-0.311643	0.141395	-2.20406	0.02752	0.146786
YHR137W	567.341	-0.311509	0.144701	-2.15278	0.031336	0.159471
YAL021C	2825.04	-0.311332	0.102333	-3.04235	0.00234736	0.0340086
YEL053W-A	5358.23	-0.311163	0.10408	-2.98964	0.00279304	0.0379943
YLR369W	484.925	-0.310695	0.146244	-2.1245	0.0336282	0.166347
YHR206W	2717.61	-0.310655	0.103649	-2.99719	0.00272481	0.0375436
YLR090W	558.988	-0.310564	0.135515	-2.29174	0.0219207	0.126861
YKL019W	1294.08	-0.310494	0.111803	-2.77715	0.00548387	0.0574315
YGR160W	4449.86	-0.310387	0.107609	-2.88441	0.00392152	0.0458671
YBR123C	576.787	-0.310384	0.20049	-1.54813	0.121592	0.335176
YMR214W	1337.84	-0.31038	0.171338	-1.8115	0.0700629	0.248001
YMR070W	617.921	-0.310359	0.138688	-2.23782	0.0252325	0.138913
YFR001W	967.588	-0.309908	0.121465	-2.55143	0.0107282	0.0845757
YER008C	1574.23	-0.309877	0.144636	-2.14246	0.0321563	0.161783
YNL208W	2095.12	-0.309639	0.150618	-2.05578	0.0398033	0.184547
YBR002C	845.906	-0.309499	0.126301	-2.45048	0.0142668	0.099639
YDR055W	2706.78	-0.309404	0.117063	-2.64304	0.00821648	0.0732666
YIL082W	556.171	-0.309328	0.175553	-1.76202	0.0780666	0.262107
YCR068W	454.44	-0.309265	0.165673	-1.86672	0.0619411	0.232966
YDL128W	3922.77	-0.308875	0.100886	-3.06163	0.00220138	0.0328958
YKL116C	985.538	-0.308832	0.117484	-2.62871	0.00857103	0.0742889
YJL189W	1444.47	-0.308788	0.149286	-2.06842	0.0386002	0.180929
YOR014W	2343.47	-0.30872	0.0910275	-3.3915	0.000695106	0.016098
YML020W	394.655	-0.308503	0.150735	-2.04665	0.040692	0.186547
YJL098W	1728.04	-0.308324	0.132183	-2.33255	0.019672	0.120103
YEL031W	12622.8	-0.308254	0.115902	-2.65961	0.00782318	0.0715152
YDL007W	2262.07	-0.308229	0.123243	-2.50098	0.012385	0.0930456
YBL005W	1304.56	-0.308084	0.108032	-2.85179	0.00434741	0.048906
YMR047C	2693.36	-0.308036	0.117102	-2.6305	0.00852595	0.0742889
YML015C	567.14	-0.307801	0.156111	-1.97168	0.0486465	0.204299
YMR276W	3329.51	-0.307584	0.130149	-2.36332	0.0181119	0.114379
YMR183C	1446.33	-0.307509	0.117544	-2.61611	0.00889373	0.076106
YOR042W	1058.79	-0.30693	0.114241	-2.68669	0.00721645	0.0686192
YBL058W	1722.16	-0.306792	0.107319	-2.85868	0.00425412	0.0482906
YPL149W	783.162	-0.306786	0.160029	-1.91706	0.0552298	0.218415
YDR398W	5071.17	-0.306603	0.103948	-2.94957	0.00318218	0.0408461
YOR161C	456.837	-0.306403	0.155684	-1.9681	0.0490564	0.20516
YJL109C	7574.57	-0.306309	0.086855	-3.52667	0.000420823	0.0122479
YLR242C	502.463	-0.306002	0.132098	-2.31647	0.0205326	0.122074
YMR019W	744.995	-0.305701	0.168637	-1.81278	0.0698654	0.248001
YJL080C	11604.1	-0.305582	0.113364	-2.69559	0.00702634	0.067254
YOL087C	992.449	-0.305324	0.151677	-2.01299	0.0441158	0.194919
YPR040W	514.912	-0.30531	0.154148	-1.98063	0.0476325	0.201615
YGR089W	2019.74	-0.304932	0.11016	-2.76808	0.00563881	0.0582018
YDR093W	3960.16	-0.304931	0.103545	-2.9449	0.00323054	0.0409659
YPR034W	1364.96	-0.304662	0.142588	-2.13665	0.0326261	0.163326
YCL009C	9885.08	-0.304023	0.126633	-2.40083	0.0163581	0.107184
YCR026C	1009.3	-0.303862	0.125016	-2.43059	0.0150742	0.102949
YLR079W	632.674	-0.303797	0.147221	-2.06355	0.0390602	0.182083
YJL154C	1534.28	-0.303548	0.108016	-2.81021	0.00495096	0.0539834
YOL006C	1376.2	-0.303506	0.136203	-2.22833	0.0258585	0.141309
YDR229W	437.856	-0.303082	0.175703	-1.72496	0.084534	0.274612
YER052C	5125.83	-0.302893	0.108726	-2.78585	0.00533878	0.0562651
YDR135C	3498.83	-0.302573	0.112835	-2.68157	0.00732784	0.069015
YLL066C	1277.13	-0.302435	0.161074	-1.87762	0.0604337	0.229264
YLR439W	458.854	-0.302346	0.187655	-1.61117	0.107142	0.314023
YGL141W	506.176	-0.302328	0.129998	-2.32563	0.0200383	0.121003
YMR157C	364.377	-0.302087	0.190313	-1.58731	0.112442	0.320915
YCL038C	1206.69	-0.302022	0.180155	-1.67645	0.0936493	0.290394
YHR169W	1832.52	-0.301935	0.129309	-2.33498	0.0195443	0.119901
YBL008W	529.653	-0.301919	0.132996	-2.27014	0.0231991	0.132574
YGL092W	2862.98	-0.301718	0.087514	-3.44765	0.000565483	0.0147905
YKL205W	2109.86	-0.301552	0.0990459	-3.04457	0.0023301	0.0340086
YLL040C	813.696	-0.301002	0.135104	-2.22793	0.025885	0.141309
YNL306W	592.41	-0.30079	0.143512	-2.09592	0.0360897	0.172885
YDR364C	634.131	-0.300757	0.14333	-2.09835	0.035874	0.172431
YDL231C	2276.71	-0.300476	0.0931799	-3.22469	0.0012611	0.0233989
YLL036C	1121.66	-0.300355	0.110695	-2.71335	0.00666058	0.0647434
YKL183W	552.222	-0.300178	0.173696	-1.72818	0.0839561	0.273801
YIL050W	401.744	-0.300122	0.160044	-1.87525	0.0607585	0.229993
YBR170C	634.007	-0.300031	0.121663	-2.46608	0.0136599	0.0971872
YKL078W	2022.48	-0.299725	0.0921802	-3.25152	0.00114791	0.0223597
YGL190C	1169.72	-0.299607	0.113109	-2.64883	0.00807705	0.0728019
YDR109C	529.814	-0.29944	0.141367	-2.11817	0.0341607	0.16779
YOR009W	677.549	-0.299095	0.173578	-1.72312	0.0848674	0.275338
YHR154W	841.752	-0.299077	0.132428	-2.25842	0.0239197	0.135455
YEL022W	1676.14	-0.299073	0.0956056	-3.12819	0.00175884	0.0287738
YAL034C	589.022	-0.29883	0.120703	-2.47576	0.0132954	0.095903
YKL005C	672.358	-0.298674	0.156625	-1.90694	0.0565286	0.220782
YEL032W	2506.49	-0.298633	0.120888	-2.47034	0.0134986	0.0966721
YHL030W	982.899	-0.298124	0.179949	-1.65671	0.0975773	0.295849
YGR175C	24028.1	-0.298066	0.101701	-2.93082	0.00338074	0.0417876
YDR375C	538.727	-0.297884	0.173054	-1.72134	0.0851897	0.276026
YOL063C	812.269	-0.297863	0.109028	-2.73199	0.00629536	0.0626533
YBR089C-A	371.492	-0.297729	0.169869	-1.7527	0.0796536	0.265478
YBR094W	856.502	-0.297414	0.118731	-2.50493	0.0122475	0.0923359
YIL137C	2071.55	-0.297354	0.116537	-2.5516	0.010723	0.0845757
YCL034W	838.135	-0.297354	0.133555	-2.22646	0.0259835	0.141538
YGL201C	1443.66	-0.297337	0.0925046	-3.2143	0.00130763	0.0238905
YER043C	34165.3	-0.297068	0.122334	-2.42833	0.0151686	0.103352
YBL105C	1661.86	-0.297006	0.086727	-3.4246	0.000615701	0.0153343
YBR239C	531.772	-0.296735	0.16964	-1.7492	0.0802563	0.266421
YAR050W	416.033	-0.296629	0.217022	-1.36681	0.171683	0.403945
YGL224C	534.61	-0.296494	0.169199	-1.75234	0.0797156	0.265507
YKR028W	2300.21	-0.296351	0.0892494	-3.32049	0.00089861	0.018801
YDR207C	819.172	-0.296137	0.137969	-2.1464	0.031841	0.161332
YCR052W	1360.37	-0.296029	0.110432	-2.68064	0.00734818	0.069015
YML010W	3883.16	-0.296004	0.107726	-2.74775	0.00600054	0.0602548
YNL236W	1012.07	-0.295992	0.140805	-2.10215	0.0355405	0.171506
YBR052C	557.331	-0.295891	0.183585	-1.61174	0.107018	0.313844
YGR162W	8854.79	-0.295828	0.0946859	-3.12431	0.00178222	0.0290612
YGL113W	432.691	-0.295807	0.181631	-1.62861	0.103395	0.30645
YDL230W	363.01	-0.295454	0.176421	-1.67471	0.0939907	0.29052
YHR155W	844.21	-0.295412	0.146639	-2.01456	0.0439512	0.194708
YHR004C	518.179	-0.295253	0.15859	-1.86174	0.0626393	0.234184
YMR108W	7889.44	-0.295098	0.0913885	-3.22905	0.00124202	0.0232867
YAL043C	1768.83	-0.294979	0.0928235	-3.17785	0.00148374	0.0258178
YLR301W	1901.47	-0.294844	0.107133	-2.75213	0.00592091	0.0597582
YNL091W	2238.71	-0.294783	0.091114	-3.23532	0.00121507	0.0229875
YOR140W	1177.34	-0.294595	0.11621	-2.53503	0.0112437	0.0873153
YBR233W	382.507	-0.29441	0.170429	-1.72747	0.0840837	0.274038
YDR206W	2401.88	-0.294382	0.114784	-2.56465	0.0103279	0.0832553
YLR451W	1057.72	-0.294291	0.103702	-2.83786	0.00454174	0.0504888
YBR007C	590.788	-0.294149	0.163911	-1.79457	0.072723	0.253341
YBL011W	2178.09	-0.293965	0.100225	-2.93306	0.0033564	0.0416927
YJL069C	2953.66	-0.29382	0.112989	-2.60044	0.00931045	0.0775509
YGR093W	789.749	-0.293762	0.134108	-2.19048	0.0284891	0.150218
YJL085W	442.179	-0.293676	0.150237	-1.95475	0.0506122	0.207739
YLR450W	3504.28	-0.293493	0.158247	-1.85465	0.0636455	0.236708
YMR126C	448.809	-0.293491	0.183505	-1.59936	0.10974	0.316634
YDL070W	2569.15	-0.293124	0.0983475	-2.9805	0.00287782	0.038417
YGR198W	1812.46	-0.292865	0.114901	-2.54884	0.0108082	0.0849383
YNL201C	1495.94	-0.292844	0.130847	-2.23806	0.0252174	0.138913
YMR186W	11784.8	-0.292666	0.083307	-3.51311	0.0004429	0.0125263
YLR206W	1258.08	-0.292643	0.137926	-2.12175	0.033859	0.166993
YJR015W	4187.57	-0.292512	0.115397	-2.53483	0.0112502	0.0873153
YLR107W	783.344	-0.292483	0.137956	-2.12011	0.0339969	0.167179
YOR336W	1108.23	-0.292375	0.145795	-2.00538	0.0449222	0.197467
YJL225C	2555.53	-0.292257	0.11852	-2.46588	0.0136676	0.0971872
YGL048C	2343.63	-0.29199	0.11141	-2.62087	0.00877064	0.0753102
YOL027C	1803.72	-0.291813	0.113359	-2.57424	0.0100462	0.0820411
YCR012W	101265	-0.29176	0.106478	-2.74009	0.00614225	0.0614962
YAL035W	9778.73	-0.291574	0.0934988	-3.11848	0.00181788	0.0292044
YOR151C	4662.67	-0.29124	0.0968192	-3.00808	0.00262907	0.0364766
YDL190C	1435.01	-0.291202	0.0924642	-3.14935	0.00163636	0.0274886
YIL079C	799.577	-0.290723	0.158005	-1.83995	0.065775	0.240906
YDR430C	762.939	-0.290589	0.111208	-2.61303	0.00897425	0.0764634
YDR054C	1095	-0.290111	0.116583	-2.48845	0.0128302	0.0946114
YBR218C	5347.2	-0.290098	0.109161	-2.65753	0.00787153	0.0715152
YBR097W	397.613	-0.28995	0.180934	-1.60252	0.10904	0.31557
YNL323W	1054.48	-0.28987	0.12347	-2.34769	0.0188904	0.117115
YER176W	1174.64	-0.289853	0.129172	-2.24394	0.0248365	0.138027
YAL039C	656.745	-0.289797	0.184886	-1.56744	0.117012	0.327425
YOL060C	1246.78	-0.28962	0.15116	-1.91598	0.0553673	0.218415
YOR298C-A	897.879	-0.289403	0.145654	-1.98693	0.0469305	0.200285
YIL130W	1770.43	-0.289196	0.112967	-2.56001	0.0104668	0.0838351
YER045C	410.007	-0.289158	0.174598	-1.65613	0.0976953	0.295849
YJL073W	621.516	-0.288974	0.146481	-1.97277	0.0485218	0.203946
YDL135C	533.277	-0.288826	0.15216	-1.89817	0.0576737	0.223193
YLR133W	493.58	-0.288787	0.153577	-1.88041	0.0600524	0.22834
YNL231C	1304.29	-0.288752	0.121663	-2.37337	0.0176266	0.112549
YJR049C	759.147	-0.288452	0.142837	-2.01945	0.043441	0.193819
YLR222C	3467.77	-0.287914	0.0866691	-3.322	0.000893762	0.018801
YNL087W	4712.9	-0.287851	0.0943983	-3.04933	0.00229354	0.0339318
YLR409C	4451.31	-0.287737	0.0973347	-2.95616	0.00311492	0.0403753
YPL126W	5289.84	-0.28763	0.0892628	-3.22228	0.00127174	0.023492
YOR187W	3906.84	-0.287548	0.0905225	-3.17653	0.00149048	0.0258178
YKL045W	622.492	-0.287404	0.139279	-2.06351	0.0390645	0.182083
YPL184C	3492.12	-0.28713	0.0908796	-3.15946	0.00158063	0.0270056
YDR026C	625.067	-0.287054	0.13968	-2.05509	0.0398706	0.184547
YPR022C	1167.8	-0.286986	0.122607	-2.3407	0.0192475	0.118661
YFR040W	1915.21	-0.286897	0.0776018	-3.69704	0.000218128	0.00732851
YPR144C	2733.25	-0.286454	0.101753	-2.81519	0.00487479	0.0534205
YKR099W	1350.31	-0.285967	0.124831	-2.29084	0.0219726	0.126868
YGL216W	758.949	-0.285953	0.116698	-2.45037	0.0142711	0.099639
YBR235W	1522.32	-0.285877	0.136526	-2.09395	0.0362647	0.173392
YDR497C	11882.1	-0.285849	0.270757	-1.05574	0.291087	0.535926
YNL209W	94237.7	-0.285822	0.112642	-2.53743	0.0111669	0.0869389
YER110C	17704.6	-0.285755	0.103189	-2.76923	0.00561885	0.0581554
YLR183C	658.38	-0.285677	0.143427	-1.99179	0.0463945	0.199813
YIL135C	1139.95	-0.285654	0.10937	-2.6118	0.00900657	0.0764634
YGL003C	882.554	-0.285446	0.130915	-2.18039	0.0292284	0.15211
YLR096W	2010.4	-0.285316	0.101435	-2.81278	0.00491152	0.0536835
YNR030W	2385.21	-0.285279	0.099783	-2.85899	0.00424995	0.0482906
YDR291W	796.944	-0.285244	0.126407	-2.25655	0.0240363	0.135961
YGL093W	390.671	-0.285161	0.209826	-1.35904	0.174135	0.407245
YPR024W	1514.3	-0.285134	0.116932	-2.43846	0.0147499	0.101565
YDR189W	1682.65	-0.28509	0.104098	-2.73867	0.00616885	0.0616392
YPR021C	658.339	-0.284978	0.138481	-2.05788	0.0396016	0.184072
YHR042W	13742.1	-0.284872	0.100976	-2.82118	0.00478472	0.0526424
YNL315C	595.874	-0.284523	0.15659	-1.817	0.0692175	0.247149
YIL114C	709.445	-0.284462	0.114061	-2.49396	0.0126328	0.0938251
YIR023W	1113.87	-0.28426	0.11137	-2.5524	0.0106985	0.0845757
YCR023C	1563.84	-0.284139	0.0996353	-2.85179	0.00434735	0.048906
YKL185W	2340.7	-0.284072	0.122218	-2.32431	0.0201088	0.121137
YOR160W	1638.91	-0.284011	0.128952	-2.20246	0.0276329	0.147004
YDR520C	413.191	-0.283612	0.145073	-1.95496	0.0505876	0.207739
YJL010C	1957.55	-0.283501	0.119614	-2.37013	0.017782	0.113199
YPR135W	654.678	-0.283435	0.140501	-2.01732	0.043662	0.194221
YOR305W	420.255	-0.28343	0.142917	-1.98318	0.0473473	0.201476
YOL125W	1327.03	-0.283362	0.116334	-2.43577	0.0148602	0.102108
YOR069W	687.731	-0.283241	0.131087	-2.16071	0.0307174	0.157714
YKL209C	5225.36	-0.283217	0.09976	-2.83899	0.00452572	0.0504583
YBR172C	2731.98	-0.282986	0.0903918	-3.13066	0.00174415	0.0286269
YGL197W	1005.01	-0.282847	0.152666	-1.85272	0.063922	0.236883
YNL256W	2206.35	-0.282774	0.0803474	-3.51939	0.000432532	0.0124001
YPR091C	1329.34	-0.282767	0.147558	-1.9163	0.0553264	0.218415
YDL167C	2678.24	-0.28263	0.0910737	-3.10331	0.00191368	0.030031
YDR141C	1316.18	-0.282606	0.108831	-2.59674	0.00941118	0.0782598
YPL228W	579.874	-0.282537	0.158223	-1.78568	0.0741508	0.255471
YNL104C	5577.35	-0.282411	0.118055	-2.39221	0.0167475	0.109306
YDL031W	4098.51	-0.282308	0.0901441	-3.13175	0.0017377	0.0286148
YDR240C	430.717	-0.282208	0.142316	-1.98297	0.0473707	0.201476
YKR008W	1154.07	-0.28217	0.133257	-2.11748	0.0342193	0.16779
YNL282W	379.117	-0.282	0.199745	-1.4118	0.15801	0.386042
YDL088C	1078.07	-0.28181	0.103512	-2.72249	0.00647926	0.0635984
YBR145W	745.195	-0.281776	0.190229	-1.48125	0.13854	0.358535
YDL140C	9548.57	-0.281776	0.0981058	-2.87216	0.0040767	0.0469291
YGR003W	621.821	-0.281706	0.14233	-1.97925	0.0477884	0.202051
YDR485C	689.769	-0.281566	0.125043	-2.25176	0.0243375	0.136852
YGL013C	927.667	-0.281493	0.12283	-2.29174	0.0219207	0.126861
YKR079C	1350.64	-0.281411	0.12304	-2.28716	0.0221867	0.127957
YJL068C	764.804	-0.281391	0.117065	-2.40372	0.0162291	0.106618
YIL154C	518.381	-0.281204	0.155253	-1.81126	0.0701002	0.248001
YDR144C	2446.66	-0.281175	0.11582	-2.42769	0.0151951	0.103352
YHR099W	2048.73	-0.281092	0.103921	-2.70485	0.00683358	0.0661681
YDR330W	462.58	-0.281079	0.181027	-1.55269	0.120498	0.333635
YPR044C	9025.09	-0.280975	0.131118	-2.14292	0.0321196	0.161783
YGL049C	1299.08	-0.280821	0.119959	-2.34098	0.019233	0.118661
YGR195W	809.671	-0.280702	0.106794	-2.62845	0.0085775	0.0742889
YDR354W	1505.69	-0.280691	0.114782	-2.44543	0.014468	0.100351
YPL214C	737.42	-0.28058	0.144514	-1.94155	0.0521921	0.211387
YIL169C	1448.35	-0.280435	0.124606	-2.25058	0.0244125	0.136852
YLR153C	10517.5	-0.280236	0.133095	-2.10553	0.0352455	0.17087
YMR314W	1758.14	-0.280234	0.150782	-1.85854	0.063092	0.235525
YBR142W	2598.3	-0.280101	0.0847018	-3.3069	0.00094333	0.0195137
YOR356W	970.484	-0.279806	0.148142	-1.88876	0.0589237	0.226901
YGR058W	410.746	-0.279748	0.153846	-1.81836	0.0690086	0.246914
YEL040W	24943.1	-0.279527	0.127618	-2.19033	0.0285002	0.150218
YGL151W	1103.09	-0.279438	0.092901	-3.00792	0.00263045	0.0364766
YBR108W	384.978	-0.27905	0.193753	-1.44024	0.149801	0.374952
YGR100W	703.189	-0.278858	0.11767	-2.36983	0.0177961	0.113199
YBR220C	1919.24	-0.278854	0.142075	-1.96273	0.0496772	0.205529
YML071C	598.603	-0.278729	0.144961	-1.92279	0.0545065	0.217072
YKR092C	4117.21	-0.278323	0.0951661	-2.9246	0.003449	0.0421115
YMR315W	973.78	-0.278251	0.150948	-1.84335	0.0652772	0.240101
YJL118W	451.258	-0.277917	0.160319	-1.73353	0.083002	0.271929
YIL142W	4573.65	-0.277852	0.0995098	-2.7922	0.00523502	0.0557586
YML059C	2382.78	-0.277755	0.121102	-2.29357	0.0218151	0.126837
YLR074C	1410.13	-0.277131	0.118439	-2.33986	0.0192908	0.118782
YHR158C	1289.09	-0.276826	0.116985	-2.36633	0.0179652	0.113985
YCR081W	529.521	-0.276509	0.140599	-1.96666	0.0492226	0.205529
YIL034C	1843.61	-0.276223	0.12171	-2.26952	0.0232365	0.132636
YDR419W	386.454	-0.276007	0.155409	-1.77601	0.0757314	0.258426
YNL291C	1545.4	-0.275428	0.162116	-1.69896	0.0893273	0.283379
YGR192C	384950	-0.27539	0.106829	-2.57786	0.00994134	0.0815842
YGL095C	762.255	-0.275336	0.134321	-2.04984	0.0403798	0.185963
YJL156C	1028.99	-0.275176	0.104673	-2.62892	0.0085656	0.0742889
YNR006W	592.392	-0.275097	0.174594	-1.57564	0.11511	0.324932
YER007C-A	1407.84	-0.274986	0.152908	-1.79838	0.0721175	0.252285
YLR187W	604.092	-0.27494	0.14363	-1.91422	0.0555924	0.218786
YHR007C	29271.4	-0.274918	0.083942	-3.27509	0.00105627	0.0211508
YNL042W	418.302	-0.274827	0.166087	-1.65472	0.0979815	0.296193
YFL022C	7216.94	-0.27465	0.103236	-2.66042	0.00780435	0.0715152
YDR107C	967.275	-0.274617	0.137364	-1.9992	0.0455871	0.198443
YPR085C	511.173	-0.274532	0.125911	-2.18036	0.0292309	0.15211
YML049C	1234.05	-0.274511	0.128785	-2.13153	0.0330452	0.16434
YML103C	3109.62	-0.274402	0.0895033	-3.06583	0.00217068	0.0327783
YGR281W	2556.45	-0.274318	0.118092	-2.32292	0.0201833	0.121439
YPL224C	725.878	-0.273883	0.154919	-1.76791	0.0770754	0.260526
YKR031C	848.286	-0.273603	0.132019	-2.07245	0.0382234	0.179837
YBR140C	2031.37	-0.273493	0.110337	-2.47871	0.013186	0.0955062
YEL063C	5175.32	-0.273326	0.11347	-2.40879	0.0160054	0.10648
YBR028C	1027	-0.273243	0.112578	-2.42714	0.0152183	0.103369
YIL110W	1084.24	-0.272853	0.108855	-2.50657	0.012191	0.0921879
YPR154W	1253.23	-0.272819	0.169513	-1.60943	0.107521	0.3144
YNL176C	1926.93	-0.272666	0.126012	-2.16381	0.0304788	0.156919
YML007W	1281.05	-0.27262	0.124684	-2.18648	0.0287804	0.15118
YDR350C	715.031	-0.272179	0.126994	-2.14325	0.0320931	0.161783
YDL189W	1118.11	-0.272167	0.128012	-2.1261	0.0334949	0.165851
YNL118C	1778.98	-0.272154	0.0971584	-2.80113	0.00509236	0.0544708
YNL275W	992.22	-0.271871	0.138387	-1.96456	0.0494646	0.205529
YIL015W	4671.48	-0.271814	0.0946403	-2.87207	0.00407793	0.0469291
YLL039C	1088.4	-0.271733	0.115951	-2.34352	0.0191028	0.11806
YLR249W	211056	-0.271366	0.0949603	-2.85768	0.0042675	0.0483328
YJR003C	1114.94	-0.27136	0.13822	-1.96324	0.049618	0.205529
YHR025W	11038.8	-0.271322	0.110674	-2.45155	0.0142242	0.0995895
YMR127C	390.1	-0.271247	0.182596	-1.4855	0.137411	0.357341
YBR043C	1473.7	-0.271125	0.141155	-1.92076	0.0547622	0.217571
YPR063C	1835.52	-0.270933	0.138956	-1.94978	0.0512029	0.208731
YOR207C	3281.41	-0.270898	0.0863205	-3.13828	0.00169944	0.0282637
YAL019W	1829.27	-0.270877	0.129933	-2.08475	0.0370924	0.175898
YOR341W	11014.5	-0.27072	0.0870136	-3.11124	0.00186301	0.0296366
YCR017C	7599.08	-0.270627	0.120949	-2.23753	0.0252519	0.138913
YHL047C	1429.26	-0.270532	0.120571	-2.24375	0.0248482	0.138027
YDR443C	555.356	-0.270517	0.20835	-1.29838	0.194157	0.43063
YFR013W	1147.75	-0.270512	0.144587	-1.87093	0.0613554	0.231284
YJR110W	416.243	-0.2705	0.153634	-1.76068	0.0782922	0.262512
YAL041W	1340.21	-0.270356	0.0980764	-2.75658	0.00584087	0.0594297
YPR137W	2110.08	-0.270187	0.0920309	-2.93583	0.0033266	0.0415285
YIL104C	774.297	-0.270151	0.124299	-2.17339	0.0297511	0.154336
YHL008C	736.978	-0.270101	0.133525	-2.02285	0.0430887	0.193281
YMR147W	377.095	-0.269866	0.161175	-1.67437	0.0940583	0.29052
YOR254C	4371.4	-0.269824	0.106055	-2.54417	0.0109536	0.0855442
YAR027W	700.327	-0.269688	0.186469	-1.44629	0.148095	0.371797
YDR483W	9591.58	-0.269598	0.106854	-2.52305	0.011634	0.0891884
YGR156W	467.074	-0.269507	0.142757	-1.88787	0.0590436	0.227017
YAL042W	5629.75	-0.269432	0.119293	-2.25858	0.0239095	0.135455
YJR132W	2610.18	-0.269295	0.104909	-2.56694	0.01026	0.0829472
YDL132W	1134.19	-0.269293	0.127921	-2.10515	0.0352779	0.17087
YHR110W	596.73	-0.269069	0.176316	-1.52606	0.126995	0.342531
YKL114C	803.76	-0.268991	0.170526	-1.57742	0.114699	0.324031
YPR037C	647.56	-0.268806	0.159318	-1.68723	0.0915592	0.287249
YPL085W	1765.44	-0.268778	0.0864619	-3.10862	0.00187961	0.0296469
YGL004C	421.182	-0.268745	0.148156	-1.81393	0.0696886	0.24798
YHR120W	561.587	-0.268716	0.138626	-1.93843	0.0525713	0.212578
YIL053W	22534.6	-0.268287	0.0669759	-4.00572	6.18291e-05	0.00287858
YOR110W	488.795	-0.268179	0.15578	-1.72152	0.0851562	0.276026
YLR361C	582.708	-0.268086	0.140281	-1.91106	0.0559965	0.219858
YNL154C	2855.37	-0.267866	0.103864	-2.57901	0.00990833	0.0814468
YDR096W	481.309	-0.267686	0.173026	-1.54709	0.121842	0.335176
YPL217C	4187.4	-0.267686	0.0984595	-2.71874	0.00655303	0.0641966
YNL243W	2828.95	-0.26735	0.108124	-2.47262	0.0134126	0.0963319
YMR124W	642.603	-0.267313	0.145797	-1.83347	0.0667334	0.243066
YDL112W	3222.77	-0.267055	0.077503	-3.44574	0.000569489	0.0147905
YLR143W	899.252	-0.26682	0.136312	-1.95743	0.0502971	0.207403
YPL247C	482.177	-0.266481	0.167512	-1.59081	0.111652	0.319889
YGR078C	815.255	-0.266412	0.135348	-1.96835	0.0490272	0.20516
YKR024C	2372.51	-0.266163	0.121452	-2.19151	0.0284152	0.150218
YLL008W	4285.9	-0.265833	0.0981152	-2.70939	0.00674067	0.0653949
YDR302W	712.902	-0.265608	0.131713	-2.01657	0.0437403	0.194286
YJL050W	4815.01	-0.265591	0.0952866	-2.78729	0.00531514	0.0562529
YEL055C	3136.01	-0.26553	0.107531	-2.46934	0.0135364	0.0968043
YER166W	2352.34	-0.265414	0.129105	-2.0558	0.0398014	0.184547
YBR271W	1007.38	-0.265182	0.102762	-2.58055	0.00986421	0.0813513
YFL034W	733.763	-0.265092	0.135649	-1.95425	0.050672	0.207739
YGR200C	3537.23	-0.26492	0.100028	-2.64846	0.00808587	0.0728019
YDR326C	2850.44	-0.264911	0.09919	-2.67074	0.00756844	0.0700325
YGR071C	783.498	-0.264872	0.145645	-1.81862	0.0689698	0.246914
YGR161C	441.754	-0.264784	0.16523	-1.60252	0.109041	0.31557
YOR093C	748.715	-0.264434	0.119503	-2.21277	0.0269132	0.144868
YEL038W	1186.95	-0.264404	0.121247	-2.1807	0.0292059	0.15211
YHR149C	1448.73	-0.264384	0.128684	-2.05452	0.039925	0.184547
YCR044C	1724.99	-0.264305	0.0868511	-3.04319	0.00234081	0.0340086
YCL036W	1444.84	-0.264175	0.11797	-2.23934	0.0251339	0.138913
YML092C	1891.05	-0.264129	0.109336	-2.41575	0.0157029	0.105799
YHL017W	1625.77	-0.264062	0.116751	-2.26176	0.0237121	0.134746
YML114C	812.16	-0.263894	0.136851	-1.92832	0.053815	0.215518
YLR240W	428.044	-0.263891	0.213117	-1.23825	0.215625	0.455258
YHR072W	3575.19	-0.263755	0.102566	-2.57156	0.0101242	0.082409
YMR247C	1354.63	-0.263718	0.126825	-2.07939	0.037582	0.177486
YGR079W	2926.15	-0.263553	0.104685	-2.51758	0.0118163	0.0903093
YDR394W	2252.82	-0.263466	0.10786	-2.44266	0.0145794	0.100807
YMR110C	773.562	-0.263309	0.164552	-1.60016	0.109563	0.316634
YNR012W	1784.49	-0.263228	0.14348	-1.83459	0.0665658	0.242715
YOR043W	2072.98	-0.263078	0.0954952	-2.75488	0.00587135	0.0594979
YJL180C	381.798	-0.263055	0.181693	-1.4478	0.147673	0.371251
YGL159W	510.07	-0.26295	0.165289	-1.59085	0.111644	0.319889
YIL146C	493.407	-0.262861	0.198373	-1.32509	0.185143	0.420958
YML029W	775.959	-0.262749	0.160768	-1.63433	0.102189	0.303955
YKL038W	998.81	-0.262665	0.10404	-2.52464	0.0115816	0.088941
YJL016W	1094.37	-0.262587	0.143966	-1.82395	0.0681592	0.246409
YER080W	1020.13	-0.262555	0.137324	-1.91194	0.0558843	0.219589
YJR119C	380.103	-0.262513	0.159941	-1.64131	0.100733	0.301417
YPL031C	822.682	-0.262287	0.131148	-1.99993	0.0455078	0.198443
YBR015C	4677.58	-0.262146	0.0944394	-2.77581	0.00550639	0.057547
YML038C	1926.11	-0.262093	0.110977	-2.36169	0.0181918	0.114407
YOL145C	2060.98	-0.262069	0.10105	-2.59345	0.00950176	0.078882
YAR003W	820.011	-0.262064	0.187135	-1.4004	0.161392	0.391251
YMR319C	3755.9	-0.261835	0.0877168	-2.98501	0.00283571	0.038206
YHL034W-A	603.538	-0.261797	0.198191	-1.32093	0.186525	0.422043
YNL238W	3063.62	-0.261655	0.113043	-2.31464	0.0206324	0.122377
YOR256C	869.95	-0.261586	0.110486	-2.36759	0.0179042	0.113742
YER024W	468.107	-0.261579	0.13537	-1.93232	0.0533198	0.214565
YLR427W	1007.16	-0.261155	0.123758	-2.11021	0.0348404	0.169991
YPL091W	2046.56	-0.260943	0.115373	-2.26174	0.0237137	0.134746
YGL236C	649.595	-0.260938	0.14938	-1.74681	0.0806699	0.267439
YDL164C	787.425	-0.26082	0.119219	-2.18774	0.0286888	0.150857
YLR114C	1487.72	-0.260719	0.0990078	-2.63332	0.00845551	0.0741658
YDR217C	842.624	-0.260702	0.133425	-1.95392	0.0507105	0.207739
YPL146C	2138.81	-0.260556	0.117949	-2.20905	0.0271709	0.145629
YBR290W	571.869	-0.260484	0.154547	-1.68547	0.0918979	0.287346
YHR031C	922.737	-0.260479	0.150591	-1.7297	0.0836831	0.273405
YNR013C	5488.92	-0.260379	0.101092	-2.57567	0.0100046	0.0819686
YJL172W	1563.38	-0.260289	0.147403	-1.76583	0.077424	0.261173
YOL072W	458.492	-0.260224	0.143002	-1.81973	0.0688008	0.246914
YER130C	1012.46	-0.260185	0.101678	-2.55892	0.0104998	0.0839652
YHR196W	2700.2	-0.26009	0.0874408	-2.97446	0.00293501	0.0388694
YJR004C	942.373	-0.260004	0.0988497	-2.63029	0.00853115	0.0742889
YGR240C	27644.2	-0.259659	0.0892805	-2.90835	0.00363345	0.0434106
YGR184C	1809.42	-0.259637	0.0918127	-2.8279	0.0046855	0.0517784
YBR192W	430.91	-0.259636	0.156333	-1.66079	0.0967554	0.294682
YJR091C	1325.42	-0.259525	0.134516	-1.92932	0.0536909	0.215194
YMR049C	5875.91	-0.25943	0.0967499	-2.68145	0.00733037	0.069015
YHR018C	1384.4	-0.259199	0.125602	-2.06366	0.0390499	0.182083
YMR093W	3107.51	-0.259075	0.0938912	-2.75931	0.00579229	0.0591759
YGL001C	1752.75	-0.258988	0.122049	-2.12201	0.0338371	0.166993
YJL041W	2688.04	-0.258927	0.100746	-2.57008	0.0101675	0.0824792
YJL026W	10055.6	-0.258741	0.128514	-2.01333	0.0440803	0.194919
YER155C	3011.62	-0.25873	0.0965107	-2.68085	0.00734359	0.069015
YJR060W	516.077	-0.258637	0.155558	-1.66264	0.0963837	0.294521
YDR304C	3130.49	-0.258614	0.0904433	-2.8594	0.00424444	0.0482906
YPL173W	483.26	-0.258576	0.155337	-1.66461	0.0959905	0.293901
YOL058W	1074.98	-0.258474	0.209848	-1.23172	0.218053	0.458863
YDR385W	126913	-0.258431	0.096652	-2.67383	0.00749912	0.0698268
YMR080C	3825.6	-0.258138	0.103527	-2.49344	0.0126512	0.0938251
YBR084W	5761.81	-0.258033	0.0936346	-2.75574	0.00585593	0.059462
YER114C	1993.88	-0.257915	0.100944	-2.55503	0.010618	0.0845051
YLR421C	651.888	-0.257619	0.157517	-1.6355	0.101944	0.303755
YPL226W	17069.4	-0.257466	0.0999928	-2.57485	0.0100284	0.0820296
YHR174W	374777	-0.257458	0.106691	-2.41312	0.0158167	0.105989
YHR201C	1242.76	-0.25743	0.121946	-2.11102	0.0347705	0.169816
YPL248C	495.948	-0.257355	0.162379	-1.5849	0.112989	0.321742
YGL198W	1262.93	-0.257349	0.114687	-2.24393	0.0248369	0.138027
YGL022W	8678.76	-0.257169	0.114241	-2.25111	0.0243783	0.136852
YLR071C	1205.41	-0.257023	0.100325	-2.56189	0.0104104	0.0836718
YMR130W	550.731	-0.256994	0.179377	-1.4327	0.151943	0.378478
YOR267C	1893.1	-0.25696	0.115387	-2.22693	0.0259517	0.141519
YPR031W	507.541	-0.25652	0.144949	-1.76973	0.0767718	0.260027
YBR060C	813.128	-0.256502	0.140507	-1.82555	0.0679178	0.246018
YLR014C	744.644	-0.256414	0.194885	-1.31572	0.188267	0.423857
YOR117W	2672.08	-0.256382	0.109916	-2.33252	0.0196732	0.120103
YKL087C	411.29	-0.256215	0.167052	-1.53375	0.125091	0.34023
YHR063C	1021.4	-0.256209	0.151432	-1.69191	0.0906634	0.285447
YDR143C	1880.62	-0.256196	0.0917439	-2.79251	0.0052301	0.0557586
YPL195W	1305.77	-0.255815	0.12907	-1.98199	0.04748	0.201615
YDL073W	1578.49	-0.255805	0.118855	-2.15225	0.0313781	0.159471
YHR024C	1303.28	-0.255798	0.10291	-2.48565	0.0129316	0.0946114
YIL085C	1934.53	-0.255755	0.111286	-2.29818	0.0215517	0.12584
YIL112W	791.75	-0.25562	0.165244	-1.54692	0.121882	0.335176
YHR098C	3744.62	-0.25559	0.089187	-2.86578	0.00415989	0.0476532
YPL202C	570.183	-0.255558	0.137258	-1.86187	0.0626213	0.234184
YBR207W	1505.47	-0.255299	0.129874	-1.96574	0.0493289	0.205529
YBR085W	646.794	-0.255295	0.118115	-2.16142	0.0306628	0.157596
YDR279W	449.389	-0.255265	0.18407	-1.38678	0.165508	0.396238
YER063W	991.54	-0.255126	0.134379	-1.89855	0.057624	0.223193
YLR398C	1340.05	-0.255028	0.135633	-1.88028	0.0600704	0.22834
YDR470C	458.681	-0.254977	0.154239	-1.65313	0.0983042	0.29664
YOL021C	3528.18	-0.254797	0.0974269	-2.61526	0.00891586	0.0761652
YER094C	1505.21	-0.254494	0.135705	-1.87535	0.0607448	0.229993
YDR432W	7865.88	-0.254452	0.0990246	-2.56958	0.0101822	0.0824792
YHR103W	1367.88	-0.254359	0.114874	-2.21424	0.0268123	0.144481
YPL234C	4000.01	-0.254348	0.121437	-2.09449	0.0362166	0.173327
YDL036C	593.616	-0.254287	0.170717	-1.48953	0.136349	0.356057
YIL088C	2361.57	-0.254135	0.128036	-1.98487	0.0471589	0.200917
YNL130C	1790.81	-0.254053	0.148893	-1.70628	0.0879556	0.281552
YFR014C	405.061	-0.254033	0.180996	-1.40353	0.160459	0.390501
YHR200W	1522.18	-0.253922	0.10177	-2.49505	0.0125938	0.0938161
YOL137W	1300.19	-0.253847	0.140069	-1.81231	0.069939	0.248001
YKL015W	861.758	-0.253491	0.142043	-1.78461	0.0743249	0.255528
YDR006C	2664.65	-0.253466	0.1063	-2.38443	0.0171055	0.110776
YCR013C	31205	-0.253386	0.110259	-2.2981	0.0215561	0.12584
YML002W	562.591	-0.25335	0.119901	-2.11299	0.034602	0.169323
YDR017C	1969.37	-0.253348	0.106175	-2.38612	0.017027	0.110554
YLR362W	397.259	-0.253245	0.172203	-1.47062	0.141394	0.362357
YHR172W	401.808	-0.253043	0.159115	-1.59032	0.111763	0.319889
YPL207W	4668.19	-0.253015	0.09392	-2.69395	0.00706112	0.067458
YOL124C	2340.57	-0.252971	0.121327	-2.08503	0.0370665	0.175898
YOL078W	506.204	-0.252907	0.172276	-1.46804	0.142095	0.363664
YOR361C	9942.72	-0.252787	0.0877982	-2.87918	0.00398709	0.0463094
YDR464W	1407.22	-0.252758	0.126259	-2.00189	0.0452962	0.198037
YBL007C	3905.41	-0.252618	0.102813	-2.45707	0.0140074	0.098623
YDR148C	1614.4	-0.252512	0.128764	-1.96105	0.0498733	0.206165
YMR227C	465.686	-0.25201	0.170678	-1.47652	0.139804	0.360115
YPR042C	740.657	-0.251951	0.150115	-1.67838	0.0932722	0.289667
YGR185C	6923.87	-0.251948	0.111899	-2.25157	0.0243495	0.136852
YHR202W	362.468	-0.251816	0.199006	-1.26537	0.205739	0.443935
YPL232W	1497.63	-0.251802	0.109393	-2.30181	0.0213459	0.125567
YMR119W	1251.19	-0.251689	0.132573	-1.8985	0.0576309	0.223193
YHR028C	1769.87	-0.251646	0.119571	-2.10458	0.0353277	0.17087
YLR266C	724.35	-0.25161	0.145755	-1.72626	0.0843007	0.274541
YGR186W	1732.79	-0.251478	0.125395	-2.00549	0.0449105	0.197467
YBL047C	4318.05	-0.251429	0.104167	-2.41372	0.0157905	0.105989
YNR029C	834.389	-0.251326	0.135271	-1.85794	0.0631771	0.235667
YMR261C	1831.52	-0.25113	0.110136	-2.28018	0.022597	0.129874
YDL138W	749.097	-0.251035	0.14678	-1.71028	0.0872145	0.280823
YLR198C	1019.15	-0.2509	0.139418	-1.79963	0.0719193	0.251944
YMR113W	531.821	-0.250896	0.170625	-1.47045	0.141439	0.362357
YPR029C	1604.74	-0.250742	0.108239	-2.31657	0.0205274	0.122074
YOR157C	1747.32	-0.250732	0.110101	-2.2773	0.0227683	0.130559
YIR036C	466.969	-0.250455	0.182115	-1.37526	0.169052	0.400372
YER156C	4156.67	-0.250436	0.107991	-2.31904	0.0203927	0.121967
YDR276C	789.735	-0.250329	0.221932	-1.12795	0.259339	0.50242
YOR149C	965.79	-0.25027	0.13772	-1.81724	0.069181	0.247149
YBL041W	2131.74	-0.250113	0.125412	-1.99433	0.0461165	0.199286
YHR123W	2164.31	-0.250063	0.132755	-1.88364	0.0596138	0.227714
YFL023W	1100.31	-0.24941	0.108435	-2.30009	0.0214433	0.12584
YOR101W	2403.61	-0.249253	0.101932	-2.4453	0.0144733	0.100351
YAL040C	3754.76	-0.249244	0.172928	-1.44132	0.149493	0.374557
YLR084C	2351.84	-0.249204	0.118721	-2.09907	0.0358104	0.172372
YBR198C	1596.51	-0.248884	0.112827	-2.20589	0.027392	0.1465
YLR018C	892.046	-0.24876	0.131812	-1.88723	0.0591294	0.227017
YDL005C	682.725	-0.248639	0.145794	-1.70541	0.0881173	0.281552
YHL040C	1012.98	-0.24846	0.147512	-1.68434	0.0921163	0.287849
YNL124W	2626.99	-0.248442	0.0998048	-2.48928	0.0128003	0.0946114
YNL073W	538.557	-0.248353	0.144405	-1.71984	0.0854617	0.276549
YOR065W	814.422	-0.248175	0.151749	-1.63544	0.101957	0.303755
YJR046W	1180.94	-0.248114	0.139937	-1.77304	0.0762227	0.259043
YDL237W	1473.27	-0.248067	0.153332	-1.61785	0.105696	0.311502
YPR147C	955.832	-0.248016	0.147773	-1.67836	0.0932768	0.289667
YDR128W	1147.82	-0.247945	0.137808	-1.79921	0.071986	0.252001
YDR233C	15153.4	-0.247942	0.106431	-2.32962	0.0198264	0.120553
YIL009W	1301.4	-0.247913	0.09971	-2.48634	0.0129064	0.0946114
YNL280C	2878.68	-0.247789	0.115424	-2.14677	0.0318117	0.161332
YML055W	465.623	-0.247718	0.140333	-1.76522	0.0775275	0.261173
YFL021W	720.995	-0.247652	0.182399	-1.35775	0.174543	0.407728
YDL074C	1463.46	-0.247639	0.105238	-2.35313	0.0186163	0.116056
YCL057W	2186.94	-0.24755	0.128528	-1.92603	0.0541002	0.216315
YBR205W	2200.87	-0.247332	0.109007	-2.26895	0.0232712	0.132683
YLR436C	2033.01	-0.247236	0.11018	-2.24393	0.024837	0.138027
YPR173C	1804.28	-0.247097	0.123464	-2.00137	0.045353	0.198113
YIR006C	3260.62	-0.246903	0.105883	-2.33185	0.0197087	0.120131
YNR041C	1000.74	-0.246786	0.155804	-1.58395	0.113204	0.321989
YER140W	688.363	-0.246756	0.151368	-1.63017	0.103066	0.306024
YKL182W	40336.2	-0.246656	0.226125	-1.09079	0.275364	0.520964
YJL122W	1713.42	-0.246532	0.128197	-1.92307	0.0544707	0.217072
YHR131C	951.76	-0.246216	0.193123	-1.27492	0.202338	0.440584
YHR112C	530.386	-0.246166	0.154789	-1.59034	0.111759	0.319889
YBL076C	16358.2	-0.246076	0.0801093	-3.07175	0.00212804	0.0326057
YCL057C-A	408.593	-0.245818	0.165364	-1.48652	0.137141	0.357341
YDR188W	6707.42	-0.245762	0.0961847	-2.55511	0.0106155	0.0845051
YDL095W	6190.17	-0.245749	0.104811	-2.34468	0.0190433	0.117838
YOR306C	3513	-0.245703	0.107466	-2.28633	0.022235	0.128088
YDL185W	23170.3	-0.245686	0.0836292	-2.9378	0.00330549	0.0413682
YGR094W	16053.4	-0.24568	0.0909409	-2.70153	0.00690209	0.066574
YPL049C	2175.34	-0.245558	0.0988275	-2.48471	0.0129657	0.0946158
YAL044C	2515.31	-0.245515	0.137467	-1.78599	0.074101	0.255471
YKR090W	741.898	-0.245494	0.151571	-1.61967	0.105304	0.310821
YHL027W	1944.53	-0.245395	0.11194	-2.1922	0.028365	0.150218
YGL148W	6902.21	-0.245394	0.0939918	-2.6108	0.00903309	0.0765138
YDL145C	8776.95	-0.245383	0.0941261	-2.60696	0.00913492	0.0765987
YDR312W	728.028	-0.24537	0.147678	-1.66153	0.096608	0.294531
YKL201C	796.307	-0.245362	0.134843	-1.81961	0.0688186	0.246914
YLL015W	2070.61	-0.245316	0.0943275	-2.60068	0.0093038	0.0775509
YPL188W	509.703	-0.245076	0.157453	-1.5565	0.119589	0.331669
YHR165C	1821.06	-0.245033	0.0997189	-2.45724	0.0140009	0.098623
YKL195W	727.615	-0.244918	0.144306	-1.69721	0.0896566	0.283999
YHL020C	929.126	-0.244811	0.156747	-1.56182	0.11833	0.330005
YLR106C	6555.92	-0.244763	0.0907169	-2.69809	0.00697382	0.0670076
YOR330C	1416.79	-0.244634	0.141099	-1.73378	0.0829572	0.271929
YKL176C	3210.66	-0.244388	0.091764	-2.66322	0.00773968	0.0712221
YKL117W	2483.53	-0.244318	0.127148	-1.92151	0.0546669	0.217365
YNL102W	801.684	-0.244201	0.115935	-2.10636	0.0351732	0.170783
YBL039C	8369.79	-0.244069	0.093606	-2.60741	0.00912296	0.0765987
YKL127W	2805.37	-0.244019	0.0989449	-2.46621	0.013655	0.0971872
YCL011C	3728.11	-0.24388	0.09223	-2.64426	0.00818703	0.0731862
YNL076W	660.976	-0.243837	0.139121	-1.7527	0.0796541	0.265478
YOR109W	1478.13	-0.243746	0.141295	-1.72509	0.0845116	0.274612
YHR069C	1742.72	-0.243729	0.120251	-2.02685	0.0426782	0.192302
YEL002C	6018.51	-0.24342	0.0950396	-2.56124	0.0104298	0.0836726
YPL116W	595.351	-0.243396	0.158728	-1.53342	0.125173	0.34023
YGL131C	404.763	-0.243355	0.147595	-1.6488	0.0991888	0.298401
YDR496C	4515.73	-0.243314	0.080716	-3.01445	0.00257448	0.0362019
YBR160W	601.96	-0.243262	0.129875	-1.87305	0.0610615	0.230697
YDR242W	408.641	-0.243229	0.164102	-1.48218	0.138293	0.358511
YKL002W	611.036	-0.243204	0.15514	-1.56764	0.116964	0.327425
YNR038W	1943.92	-0.243203	0.0779017	-3.12192	0.00179677	0.0291088
YNL123W	4484.98	-0.243137	0.10249	-2.3723	0.0176777	0.112732
YPR162C	443.527	-0.243119	0.174101	-1.39642	0.162587	0.393192
YPR010C	18810.6	-0.243073	0.0872459	-2.78607	0.00533517	0.0562651
YNL271C	2259.14	-0.243003	0.0973166	-2.49704	0.0125236	0.0935721
YKL204W	1173.78	-0.242896	0.109303	-2.22223	0.0262675	0.142753
YDR388W	3056.12	-0.242799	0.103431	-2.34744	0.0189031	0.117115
YOR342C	1666.49	-0.242798	0.120445	-2.01584	0.0438172	0.194286
YPR036W	6176.25	-0.242478	0.0874313	-2.77336	0.00554812	0.0577419
YMR161W	834.001	-0.242455	0.123072	-1.97003	0.0488348	0.204746
YJL095W	804.082	-0.242392	0.153179	-1.5824	0.113557	0.322261
YBL038W	360.712	-0.242364	0.156316	-1.55048	0.121027	0.334359
YJL201W	779.958	-0.242318	0.116721	-2.07604	0.03789	0.178531
YNL229C	1119.46	-0.242038	0.11439	-2.1159	0.0343532	0.16827
YMR162C	1019.73	-0.241824	0.125631	-1.92487	0.0542451	0.216721
YPL036W	560.242	-0.241704	0.159199	-1.51825	0.128951	0.345018
YPL216W	571.492	-0.241672	0.148743	-1.62476	0.104214	0.308423
YHR009C	2143.62	-0.24166	0.10414	-2.32054	0.0203119	0.121796
YLR372W	12946.6	-0.241628	0.12658	-1.9089	0.0562755	0.220262
YNL038W	518.763	-0.241417	0.14619	-1.65139	0.0986598	0.296988
YNL240C	1317.69	-0.24125	0.134318	-1.79611	0.0724764	0.252664
YLR454W	712.069	-0.241021	0.141994	-1.69741	0.0896199	0.283999
YPR028W	6926.11	-0.241001	0.100199	-2.40522	0.0161629	0.106604
YLR089C	3453.01	-0.240939	0.112998	-2.13224	0.0329873	0.164313
YDR196C	448.187	-0.240805	0.145047	-1.66019	0.0968759	0.294809
YER082C	2316.83	-0.240745	0.109524	-2.19811	0.0279414	0.148329
YML072C	5621.27	-0.240734	0.0983563	-2.44757	0.0143825	0.099998
YNR008W	953.42	-0.240663	0.151997	-1.58334	0.113345	0.322155
YMR218C	658.2	-0.240562	0.170063	-1.41454	0.157202	0.384863
YMR216C	1732.88	-0.240406	0.100899	-2.38263	0.0171895	0.111033
YGL178W	2738.23	-0.240188	0.120855	-1.98741	0.0468768	0.200226
YGR124W	14357	-0.240121	0.109053	-2.20187	0.0276742	0.147067
YNL311C	564.547	-0.240028	0.169312	-1.41766	0.156289	0.383757
YHR183W	14071.5	-0.239812	0.100472	-2.38685	0.0169936	0.11048
YPR048W	937.64	-0.239612	0.0983812	-2.43554	0.0148695	0.102108
YDL195W	7455.59	-0.239608	0.0949104	-2.52457	0.011584	0.088941
YIL038C	1955.95	-0.239569	0.119056	-2.01224	0.0441944	0.195094
YLR274W	1189.14	-0.239569	0.144494	-1.65799	0.0973199	0.295746
YDL014W	30206.4	-0.239549	0.11776	-2.0342	0.041931	0.190289
YMR274C	465.116	-0.239347	0.172451	-1.38791	0.165163	0.396075
YDR301W	1070.6	-0.239258	0.131283	-1.82247	0.0683842	0.246637
YDR538W	489.056	-0.238966	0.208711	-1.14496	0.252226	0.49498
YBR295W	720.977	-0.238937	0.134734	-1.7734	0.0761623	0.259043
YNL163C	2178.52	-0.238908	0.0909951	-2.6255	0.0086522	0.0745489
YJL087C	824.659	-0.238881	0.122787	-1.94549	0.0517161	0.209968
YOR371C	471.099	-0.238762	0.173055	-1.37969	0.167683	0.399081
YOR275C	585.637	-0.238629	0.143568	-1.66213	0.0964873	0.294521
YOR099W	7705.05	-0.238547	0.121485	-1.96359	0.0495771	0.205529
YDR150W	1834.78	-0.238466	0.133028	-1.7926	0.0730368	0.253552
YPR115W	969.314	-0.238409	0.133416	-1.78696	0.073944	0.255253
YBR008C	1078.67	-0.238378	0.129478	-1.84108	0.0656103	0.240796
YBR133C	1842.98	-0.238134	0.148101	-1.60792	0.107853	0.314451
YKL145W	3343.79	-0.238125	0.123317	-1.93101	0.0534822	0.214701
YHR194W	481.962	-0.238102	0.154235	-1.54376	0.122646	0.336051
YAL026C	2101.57	-0.23795	0.112207	-2.12062	0.0339534	0.167179
YLR002C	2274.43	-0.237882	0.0953256	-2.49547	0.0125791	0.0938161
YPR175W	563.783	-0.237839	0.120067	-1.98088	0.0476048	0.201615
YBR255W	361.245	-0.237603	0.216478	-1.09758	0.272386	0.518663
YBL088C	787.627	-0.237559	0.105418	-2.2535	0.0242274	0.136579
YOR243C	3451.57	-0.237366	0.104542	-2.27053	0.0231752	0.132574
YCL055W	424.987	-0.237302	0.151145	-1.57003	0.116408	0.326464
YBR166C	1051.25	-0.237224	0.132426	-1.79137	0.0732336	0.253604
YOR322C	2013.6	-0.23719	0.128219	-1.84988	0.0643305	0.23759
YOR208W	568.794	-0.237151	0.173581	-1.36623	0.171867	0.403945
YOR337W	1247.25	-0.237103	0.170882	-1.38753	0.165281	0.396075
YIL013C	697.064	-0.23709	0.138892	-1.70701	0.0878194	0.281552
YCR011C	1720	-0.237089	0.118277	-2.00453	0.0450136	0.197467
YJL167W	4334.1	-0.236904	0.130547	-1.81471	0.0695687	0.247872
YKL197C	368.121	-0.236628	0.171209	-1.3821	0.166942	0.39804
YPL215W	665.716	-0.23661	0.157751	-1.49989	0.133642	0.351556
YBR215W	599.24	-0.236607	0.167353	-1.41382	0.157414	0.385149
YPR025C	404.624	-0.236486	0.139535	-1.69482	0.0901096	0.284693
YPL122C	723.89	-0.236463	0.130047	-1.81829	0.0690202	0.246914
YHR170W	6798.93	-0.236376	0.109678	-2.15518	0.0311475	0.159432
YOR299W	1134.12	-0.236327	0.143521	-1.64664	0.0996328	0.299197
YPL069C	467.271	-0.236318	0.16043	-1.47303	0.140743	0.361498
YKL028W	1149.85	-0.236305	0.105227	-2.24566	0.0247258	0.138027
YLR226W	595.209	-0.236206	0.129786	-1.81997	0.0687638	0.246914
YBL035C	452.58	-0.236071	0.146808	-1.60803	0.107829	0.314451
YHR036W	498.127	-0.235945	0.169604	-1.39115	0.164179	0.394925
YNL004W	1531.54	-0.235668	0.0979601	-2.40575	0.0161391	0.106604
YGR231C	977.129	-0.235634	0.147168	-1.60112	0.109351	0.316239
YGL245W	11743.8	-0.235624	0.0925995	-2.54455	0.0109418	0.0855442
YOL123W	5680.66	-0.235414	0.0959316	-2.45398	0.0141284	0.0991959
YJL112W	542.013	-0.235296	0.146414	-1.60706	0.108041	0.314632
YJR061W	477.121	-0.235234	0.135204	-1.73985	0.081886	0.270397
YLR148W	517.459	-0.23514	0.184375	-1.27533	0.202191	0.440582
YLR420W	2949.73	-0.235074	0.118079	-1.99081	0.0465013	0.199816
YNL080C	1783.88	-0.235029	0.124299	-1.89084	0.0586457	0.226005
YHR066W	1969.09	-0.234978	0.0970531	-2.42113	0.0154724	0.104669
YCR053W	13045.8	-0.234819	0.0860181	-2.72988	0.00633579	0.0629304
YOR086C	2490.26	-0.234807	0.123139	-1.90685	0.0565406	0.220782
YGR140W	554.27	-0.234714	0.164408	-1.42763	0.153398	0.380205
YPL007C	368.475	-0.234609	0.169156	-1.38694	0.165462	0.396238
YMR128W	3105.33	-0.234556	0.120169	-1.95187	0.0509531	0.208221
YGL038C	1704.05	-0.234524	0.121865	-1.92447	0.0542962	0.216752
YJL097W	2082.7	-0.234365	0.164941	-1.4209	0.155346	0.382331
YBL034C	559.151	-0.234126	0.124347	-1.88285	0.0597203	0.227866
YDR349C	4032.02	-0.234104	0.101359	-2.30966	0.0209069	0.123532
YGR260W	8753.27	-0.234077	0.119236	-1.96314	0.0496305	0.205529
YPL231W	36085.2	-0.234045	0.243805	-0.959969	0.337071	0.579059
YJL130C	12879.9	-0.233943	0.0941329	-2.48525	0.0129462	0.0946114
YML100W	385.814	-0.23388	0.171153	-1.3665	0.171783	0.403945
YKL059C	518.406	-0.233679	0.126334	-1.8497	0.0643571	0.23759
YPL043W	3495	-0.233611	0.0989989	-2.35974	0.0182879	0.114867
YER056C-A	8145.07	-0.233494	0.116216	-2.00913	0.0445236	0.196375
YKR006C	616.945	-0.233475	0.126157	-1.85068	0.0642162	0.23759
YJL061W	1194.9	-0.233328	0.11061	-2.10946	0.0349053	0.170101
YPL045W	599.755	-0.23322	0.140435	-1.66069	0.0967752	0.294682
YDR531W	1225.49	-0.233125	0.116723	-1.99725	0.0457981	0.198842
YOR034C	1385.13	-0.2331	0.155303	-1.50094	0.13337	0.351396
YOR274W	554.613	-0.233029	0.136009	-1.71334	0.0866503	0.279672
YNR021W	6222.13	-0.232898	0.0947097	-2.45907	0.0139296	0.0985234
YMR064W	710.683	-0.23282	0.123605	-1.88357	0.0596226	0.227714
YLL034C	2501.73	-0.232647	0.118472	-1.96373	0.0495617	0.205529
YFL050C	537.412	-0.232612	0.142774	-1.62923	0.103264	0.306402
YLR321C	698.701	-0.232273	0.138892	-1.67233	0.0944589	0.29135
YLR403W	2033.27	-0.232216	0.105387	-2.20345	0.0275628	0.146786
YJR024C	1496.59	-0.232177	0.108702	-2.13591	0.0326872	0.163468
YDR466W	818.819	-0.232054	0.144081	-1.61058	0.107271	0.314219
YDR046C	3848.81	-0.232027	0.115031	-2.01709	0.043686	0.194221
YCL008C	847.777	-0.23195	0.14338	-1.61773	0.105721	0.311502
YDL072C	1660.87	-0.231885	0.116365	-1.99274	0.0462897	0.199592
YOR307C	1379.04	-0.231724	0.132024	-1.75517	0.0792309	0.264596
YJL111W	5331.77	-0.231598	0.0984046	-2.35353	0.0185962	0.116056
YDR353W	5424.14	-0.231558	0.0849483	-2.72587	0.00641314	0.0631972
YMR091C	1181.93	-0.230923	0.127118	-1.8166	0.0692778	0.247188
YLR192C	3083.52	-0.230909	0.111726	-2.06674	0.0387584	0.181501
YMR205C	30687.8	-0.230887	0.0955105	-2.4174	0.0156317	0.105462
YNL308C	3778.1	-0.230868	0.0928437	-2.48663	0.0128959	0.0946114
YMR231W	571.284	-0.230864	0.198414	-1.16355	0.244608	0.48863
YBR159W	3253.84	-0.230665	0.106117	-2.17368	0.0297293	0.154336
YML009W-B	441.566	-0.230644	0.193987	-1.18897	0.234453	0.478188
YGL173C	4379.65	-0.230637	0.0975658	-2.36392	0.0180828	0.114379
YPL053C	1331.88	-0.230604	0.120347	-1.91616	0.055345	0.218415
YFR036W-A	392.919	-0.230587	0.240283	-0.959647	0.337233	0.579138
YDR168W	950.861	-0.230521	0.12853	-1.79352	0.0728902	0.253457
YDL040C	3227.58	-0.230407	0.0848353	-2.71594	0.00660884	0.0643655
YFR037C	3002.84	-0.230028	0.0829221	-2.77402	0.00553678	0.0577419
YLR139C	784.521	-0.229837	0.140956	-1.63056	0.102982	0.306024
YNL106C	538.991	-0.229829	0.140417	-1.63676	0.10168	0.303526
YNL320W	774.063	-0.229764	0.152119	-1.51042	0.130936	0.347911
YIL109C	8367.9	-0.229486	0.112572	-2.03856	0.0414935	0.189695
YNL297C	1294.85	-0.229326	0.104061	-2.20377	0.0275403	0.146786
YLR357W	1224.33	-0.229249	0.126396	-1.81373	0.0697187	0.24798
YML094W	516.107	-0.229211	0.151376	-1.51418	0.12998	0.346344
YDL063C	2099.9	-0.229124	0.11746	-1.95065	0.0510986	0.208476
YDR367W	992.937	-0.229058	0.148084	-1.54681	0.121909	0.335176
YNL112W	32875.6	-0.228956	0.0972224	-2.35498	0.0185238	0.115913
YFL002C	1667.75	-0.22876	0.094033	-2.43276	0.0149841	0.102613
YNR047W	617.173	-0.228734	0.154438	-1.48107	0.138587	0.358535
YOL098C	3113.17	-0.228613	0.114893	-1.98979	0.0466138	0.199941
YMR297W	11154	-0.228606	0.115372	-1.98147	0.0475388	0.201615
YGL120C	7342.52	-0.228573	0.091034	-2.51085	0.0120439	0.0916291
YLR024C	395.791	-0.228342	0.209493	-1.08997	0.275724	0.521208
YIL159W	562.32	-0.228164	0.150871	-1.51231	0.130454	0.346815
YOR119C	1350.74	-0.22816	0.102294	-2.23043	0.0257187	0.140862
YOL057W	2803.61	-0.22816	0.092194	-2.47478	0.0133318	0.0960203
YLR443W	938.527	-0.22796	0.137993	-1.65197	0.0985399	0.296984
YNL075W	1550.81	-0.227911	0.11259	-2.02426	0.0429438	0.192977
YHR199C	1047.56	-0.227831	0.14431	-1.57876	0.114392	0.323711
YIL046W	892.211	-0.227815	0.108626	-2.09725	0.0359718	0.172485
YLR216C	1707.89	-0.227675	0.116827	-1.94882	0.0513172	0.209027
YDL228C	17616.7	-0.227666	0.149025	-1.52771	0.126585	0.342043
YNL287W	4929.05	-0.227584	0.106103	-2.14493	0.0319586	0.161601
YKR023W	383.572	-0.227484	0.171321	-1.32783	0.184235	0.420866
YDR348C	1844.46	-0.227408	0.126783	-1.79367	0.0728654	0.253457
YOR116C	5519.13	-0.227298	0.0801086	-2.83737	0.00454863	0.0504888
YKR046C	2617.87	-0.227064	0.123769	-1.83457	0.0665696	0.242715
YML065W	864.9	-0.227038	0.135615	-1.67414	0.094103	0.29052
YJR045C	13496.3	-0.226714	0.0888325	-2.55215	0.0107062	0.0845757
YBR229C	1852.11	-0.226519	0.133988	-1.69059	0.0909149	0.28588
YBR036C	5166.81	-0.226458	0.126925	-1.78419	0.0743934	0.255528
YLR086W	764.316	-0.226411	0.201527	-1.12348	0.261235	0.504337
YCR028C	2136.9	-0.226336	0.109254	-2.07164	0.0382986	0.180021
YFR016C	907.855	-0.226145	0.145801	-1.55106	0.120889	0.334162
YNL050C	476.676	-0.226142	0.179594	-1.25919	0.207963	0.445279
YKR071C	1177.05	-0.226035	0.136313	-1.65821	0.0972754	0.295746
YGL215W	6108.52	-0.225837	0.098161	-2.30068	0.0214096	0.125794
YFL039C	45076.2	-0.225576	0.106824	-2.11165	0.0347162	0.169716
YKL148C	746.87	-0.225321	0.139175	-1.61898	0.105452	0.311075
YLR005W	798.166	-0.225269	0.148795	-1.51395	0.130038	0.346344
YDR333C	1557.4	-0.225254	0.124313	-1.81199	0.0699878	0.248001
YJL090C	725.993	-0.22523	0.129771	-1.7356	0.0826343	0.271929
YBL015W	660.759	-0.225227	0.161333	-1.39604	0.162704	0.393285
YPR055W	573.24	-0.225188	0.130468	-1.726	0.0843476	0.274541
YGL027C	1706.43	-0.22502	0.141384	-1.59155	0.111485	0.319826
YOR245C	612.456	-0.224887	0.128068	-1.756	0.0790887	0.264596
YML031W	2782.28	-0.22479	0.113031	-1.98875	0.0467292	0.200108
YGR267C	1627.03	-0.224729	0.0926345	-2.42597	0.0152675	0.103512
YIL129C	1316.87	-0.224618	0.094629	-2.37367	0.0176125	0.112549
YER021W	2968.52	-0.224501	0.095037	-2.36225	0.0181644	0.114379
YLR219W	940.362	-0.224476	0.107332	-2.09143	0.0364898	0.174302
YKL075C	443.241	-0.224475	0.156965	-1.4301	0.15269	0.379748
YBR121C	13184.5	-0.224411	0.10257	-2.18789	0.0286773	0.150857
YGR158C	982.887	-0.224404	0.119895	-1.87168	0.0612516	0.231067
YNL094W	1240.24	-0.224404	0.108103	-2.07582	0.0379102	0.178531
YLR016C	399.566	-0.224279	0.140459	-1.59676	0.110319	0.317755
YLR319C	753.521	-0.224178	0.141109	-1.58869	0.112129	0.32047
YDR494W	468.313	-0.224135	0.159151	-1.40832	0.159037	0.38787
YGL122C	2365.67	-0.223766	0.109027	-2.05239	0.0401319	0.185332
YHR182C-A	558.744	-0.22348	0.225031	-0.993107	0.320658	0.562506
YNL239W	3097.79	-0.223135	0.102794	-2.1707	0.0299542	0.154908
YIL143C	1747.53	-0.222971	0.11823	-1.88592	0.059306	0.227391
YDR351W	1157.94	-0.222873	0.116972	-1.90536	0.0567339	0.221192
YGR199W	1565.1	-0.222833	0.117717	-1.89296	0.0583628	0.225088
YGL025C	530.664	-0.222756	0.140956	-1.58033	0.114032	0.323269
YJL123C	1256.19	-0.22249	0.108509	-2.05044	0.0403218	0.185867
YLR067C	592.295	-0.222395	0.122324	-1.81807	0.069053	0.246914
YNL267W	1169.43	-0.222336	0.113768	-1.9543	0.0506654	0.207739
YMR309C	7716.2	-0.222324	0.0859012	-2.58814	0.00964957	0.0797125
YGL011C	2240.83	-0.222013	0.131673	-1.6861	0.091777	0.287346
YDR477W	1775.75	-0.221698	0.122547	-1.80908	0.0704388	0.248497
YOL164W	625.357	-0.221672	0.155237	-1.42795	0.153305	0.380205
YGL246C	1439.15	-0.221435	0.107225	-2.06514	0.0389095	0.182038
YDR122W	780.181	-0.221261	0.155387	-1.42393	0.154466	0.380914
YDR119W	4655.47	-0.221255	0.0894214	-2.47429	0.01335	0.0960203
YGL029W	633.835	-0.221228	0.211618	-1.04541	0.295833	0.539899
YPL030W	1703.97	-0.221221	0.117693	-1.87965	0.0601563	0.228485
YDR156W	1211.38	-0.221196	0.13464	-1.64287	0.100409	0.300807
YBL051C	1596.2	-0.221053	0.123408	-1.79124	0.0732544	0.253604
YPR070W	591.954	-0.221004	0.146946	-1.50398	0.132586	0.350807
YLR118C	728.515	-0.220997	0.144128	-1.53335	0.125191	0.34023
YDR458C	802.337	-0.22097	0.159008	-1.38968	0.164627	0.395453
YDL064W	717.62	-0.220908	0.127085	-1.73827	0.0821633	0.271134
YLR207W	872.335	-0.220863	0.145256	-1.5205	0.128385	0.34436
YGL140C	2379.03	-0.220859	0.0993774	-2.22243	0.0262545	0.142753
YJL092W	1080.42	-0.220807	0.116356	-1.89768	0.0577376	0.223193
YNL132W	5884.03	-0.220662	0.0914132	-2.41389	0.0157831	0.105989
YMR251W-A	811.624	-0.220644	0.437081	-0.504813	0.61369	0.790157
YBR035C	1091.41	-0.220567	0.152315	-1.4481	0.147589	0.371251
YBL101C	551.241	-0.220564	0.174607	-1.2632	0.206517	0.44462
YDR390C	1199.3	-0.220551	0.10288	-2.14378	0.0320506	0.161783
YDR463W	1236.42	-0.220412	0.150459	-1.46493	0.14294	0.364491
YDR514C	628.89	-0.220298	0.117137	-1.88069	0.0600138	0.22834
YGL014W	4792.49	-0.220292	0.0938267	-2.34786	0.0188814	0.117115
YDR380W	468.149	-0.220176	0.150242	-1.46548	0.14279	0.364491
YOR205C	494.782	-0.220071	0.126224	-1.7435	0.0812464	0.269172
YOR316C	1045.23	-0.220007	0.168265	-1.3075	0.191043	0.427254
YKR059W	28721.6	-0.219843	0.0977861	-2.2482	0.0245636	0.137545
YER172C	1852.53	-0.219829	0.100574	-2.18575	0.0288342	0.151304
YLR373C	1142.83	-0.219616	0.125089	-1.75569	0.0791422	0.264596
YGR263C	419.115	-0.219581	0.168881	-1.30021	0.19353	0.430263
YKR051W	654.836	-0.219575	0.144687	-1.51758	0.12912	0.345286
YGR146C	513.525	-0.219551	0.158866	-1.38198	0.166976	0.39804
YDR108W	670.596	-0.219522	0.132656	-1.65482	0.0979608	0.296193
YJL176C	1013.82	-0.219512	0.131131	-1.67399	0.0941318	0.29052
YCL049C	699.815	-0.219501	0.195727	-1.12146	0.262091	0.505598
YGR090W	4676	-0.219455	0.0989007	-2.21894	0.0264906	0.143138
YDL001W	414.259	-0.219386	0.139798	-1.56931	0.116576	0.326752
YPL074W	720.671	-0.219329	0.129332	-1.69585	0.0899137	0.284518
YOR136W	1764.09	-0.219291	0.1116	-1.96498	0.0494166	0.205529
YDR382W	17806	-0.21927	0.1115	-1.96655	0.049235	0.205529
YIL123W	11860.8	-0.219249	0.102882	-2.13108	0.0330828	0.16434
YKL157W	2497.64	-0.219156	0.128128	-1.71045	0.0871824	0.280823
YNL151C	1239.59	-0.219098	0.117188	-1.86963	0.061535	0.231786
YLR163C	598.589	-0.219083	0.176686	-1.23995	0.214992	0.454498
YDL207W	864.376	-0.219069	0.102304	-2.14135	0.0322458	0.162071
YCR033W	1413.7	-0.21896	0.104363	-2.09806	0.0358999	0.172431
YBR260C	676.347	-0.218945	0.117943	-1.85637	0.0634009	0.235974
YPL197C	671.667	-0.218868	0.194546	-1.12502	0.260581	0.503656
YPR013C	409.171	-0.218732	0.172195	-1.27025	0.203994	0.442715
YAL060W	1286.59	-0.218671	0.130783	-1.67202	0.0945211	0.291363
YNR061C	1456.07	-0.218666	0.120764	-1.81069	0.0701896	0.248011
YGL251C	363.304	-0.218627	0.183985	-1.18829	0.23472	0.478329
YCR073C	1023.3	-0.218614	0.116441	-1.87747	0.0604531	0.229264
YDR081C	1313.51	-0.218603	0.119487	-1.8295	0.067324	0.244752
YDR479C	695.848	-0.218528	0.126026	-1.73399	0.0829197	0.271929
YOL147C	584.598	-0.218464	0.15061	-1.45053	0.146912	0.370126
YGL026C	9960.42	-0.218419	0.127916	-1.70752	0.0877246	0.281552
YHR121W	455.499	-0.218336	0.147727	-1.47797	0.139417	0.360115
YGR229C	3337.43	-0.218217	0.0874945	-2.49406	0.012629	0.0938251
YOL045W	1264.71	-0.218126	0.137268	-1.58905	0.112049	0.32047
YBR274W	707.422	-0.218037	0.114488	-1.90446	0.0568508	0.221475
YOR301W	544.023	-0.217871	0.143295	-1.52044	0.128401	0.34436
YJR014W	1381.89	-0.217857	0.106718	-2.04142	0.0412094	0.188741
YHR150W	433.023	-0.217789	0.163936	-1.3285	0.184014	0.420866
YKL142W	383.919	-0.217583	0.20176	-1.07842	0.280845	0.527714
YIR031C	377.428	-0.217463	0.169	-1.28677	0.198176	0.435118
YNL007C	1554.45	-0.217357	0.10984	-1.97885	0.0478334	0.202071
YLR045C	771.549	-0.217292	0.107502	-2.02128	0.0432503	0.193486
YLR001C	713.179	-0.217284	0.160678	-1.3523	0.17628	0.409686
YDR284C	1249.63	-0.217282	0.105954	-2.05072	0.0402943	0.185867
YAL013W	730.166	-0.217193	0.146154	-1.48606	0.137264	0.357341
YKL125W	1363.62	-0.217179	0.116584	-1.86285	0.0624828	0.234184
YIL124W	1090.48	-0.217175	0.147264	-1.47473	0.140286	0.36088
YOR286W	750.442	-0.216977	0.154923	-1.40055	0.161348	0.391251
YKR054C	1057.47	-0.216939	0.161755	-1.34116	0.179868	0.414941
YJL014W	4868.72	-0.216924	0.120056	-1.80686	0.0707845	0.248881
YPL244C	1412.64	-0.216906	0.0938829	-2.31039	0.0208665	0.1235
YAL023C	12483.4	-0.216841	0.0980396	-2.21177	0.0269824	0.144943
YJR133W	545.414	-0.21675	0.19	-1.14079	0.253957	0.496411
YMR177W	736.363	-0.21666	0.134618	-1.60945	0.107519	0.3144
YDR352W	1285.7	-0.216513	0.117959	-1.83549	0.0664337	0.242573
YLR379W	872.611	-0.216471	0.158472	-1.36599	0.171942	0.403945
YBR074W	2820.97	-0.216449	0.118906	-1.82034	0.0687074	0.246914
YOR329C	982.455	-0.216404	0.107974	-2.00423	0.0450459	0.197467
YER041W	421.34	-0.216355	0.15201	-1.4233	0.15465	0.380999
YKL190W	668.212	-0.216224	0.119866	-1.80389	0.0712485	0.250119
YPL112C	826.135	-0.216063	0.124539	-1.7349	0.0827584	0.271929
YCL014W	1144.24	-0.215975	0.168211	-1.28396	0.199158	0.436128
YDL116W	1334.7	-0.215951	0.118416	-1.82366	0.0682031	0.246409
YOR047C	1052.46	-0.215865	0.108314	-1.99295	0.0462673	0.199592
YER154W	1268.21	-0.215751	0.146056	-1.47718	0.139627	0.360115
YDR324C	3585.57	-0.215736	0.102658	-2.10151	0.0355962	0.171506
YJR044C	503.581	-0.215697	0.240777	-0.895839	0.370339	0.610041
YER005W	1669.87	-0.215667	0.0992785	-2.17234	0.0298301	0.15458
YKL098W	656.173	-0.215394	0.121011	-1.77995	0.0750834	0.257091
YLR265C	452.236	-0.215343	0.157559	-1.36675	0.171704	0.403945
YPR121W	701.948	-0.215317	0.136682	-1.57531	0.115185	0.324932
YNL258C	822.909	-0.2153	0.130023	-1.65586	0.0977496	0.295849
YDL054C	1061.75	-0.215287	0.147802	-1.45659	0.145229	0.367658
YJL063C	483.921	-0.214834	0.138425	-1.55199	0.120664	0.333911
YMR060C	370.577	-0.214738	0.17909	-1.19905	0.230507	0.473499
YJR064W	4991.35	-0.214562	0.0979248	-2.19109	0.0284455	0.150218
YDR036C	841.731	-0.214554	0.126801	-1.69205	0.0906358	0.285447
YAL024C	580.842	-0.214499	0.155305	-1.38115	0.167234	0.398464
YKL191W	5427.2	-0.214488	0.071644	-2.9938	0.0027553	0.0375831
YHR006W	557.491	-0.214473	0.160116	-1.33949	0.180411	0.415279
YPR183W	5290.05	-0.214457	0.10652	-2.01331	0.0440816	0.194919
YNL339C	2454.19	-0.214355	0.141089	-1.51929	0.128688	0.344684
YEL043W	1868.17	-0.214266	0.119732	-1.78954	0.0735274	0.254198
YNR033W	1184.86	-0.214105	0.135124	-1.58451	0.113077	0.321809
YFL018C	2773.07	-0.213987	0.138446	-1.54564	0.122192	0.335176
YPL172C	664.01	-0.213697	0.120016	-1.78057	0.0749825	0.256922
YGR169C	370.975	-0.213614	0.206899	-1.03246	0.301859	0.54512
YDL223C	413.844	-0.213578	0.194038	-1.1007	0.271026	0.517123
YOR129C	648.22	-0.213471	0.156286	-1.3659	0.171972	0.403945
YLR324W	511.961	-0.213368	0.168173	-1.26874	0.204533	0.443137
YJR001W	3824.81	-0.213365	0.106803	-1.99774	0.0457445	0.198782
YHL007C	2741.31	-0.213322	0.105444	-2.02308	0.0430646	0.193281
YPL022W	1205.65	-0.213009	0.1266	-1.68253	0.0924667	0.288668
YDR166C	836.729	-0.212908	0.133741	-1.59195	0.111397	0.319826
YER171W	1246.29	-0.212887	0.106656	-1.99601	0.0459326	0.199077
YGR159C	27644.2	-0.212736	0.110038	-1.9333	0.053199	0.214251
YPR169W	2128.3	-0.212695	0.0959298	-2.21719	0.0266098	0.143544
YER143W	498.082	-0.212572	0.154278	-1.37785	0.16825	0.399934
YJR062C	546.19	-0.212562	0.177215	-1.19946	0.23035	0.473499
YLR278C	1826.68	-0.212469	0.115896	-1.83327	0.066763	0.243066
YOR081C	2033.02	-0.212419	0.11619	-1.82821	0.0675185	0.245104
YDR170C	2991.33	-0.212401	0.109689	-1.93639	0.05282	0.213239
YPR159W	10734.9	-0.212382	0.138463	-1.53386	0.125065	0.34023
YJR016C	14229.3	-0.212379	0.0986603	-2.15263	0.0313478	0.159471
YBR129C	426.385	-0.212344	0.161951	-1.31116	0.189803	0.425125
YMR229C	7236.99	-0.212325	0.0902628	-2.3523	0.0186577	0.11617
YDL144C	622.707	-0.212288	0.14363	-1.47802	0.139403	0.360115
YOR206W	4357.34	-0.212133	0.103203	-2.0555	0.0398307	0.184547
YBR010W	5151.5	-0.212084	0.11419	-1.85729	0.0632692	0.235834
YMR071C	919.25	-0.211959	0.13391	-1.58285	0.113456	0.322155
YBR058C	1532.54	-0.211778	0.109427	-1.93533	0.0529503	0.213593
YOL090W	896.075	-0.211684	0.132799	-1.59401	0.110934	0.318791
YNR001C	724.187	-0.211629	0.13565	-1.56011	0.118734	0.330395
YBR149W	1369.97	-0.211614	0.124697	-1.69702	0.0896929	0.283999
YDR100W	449.072	-0.211512	0.162042	-1.30529	0.191794	0.427479
YGL238W	4110.8	-0.211198	0.0886815	-2.38153	0.0172409	0.111221
YGR055W	2115.58	-0.211132	0.110558	-1.90969	0.0561735	0.220035
YOL113W	409.442	-0.211072	0.164017	-1.2869	0.19813	0.435118
YNL246W	1169.14	-0.210989	0.128705	-1.63932	0.101146	0.302292
YEL006W	797.961	-0.210988	0.156924	-1.34452	0.178779	0.412999
YGL203C	1379.77	-0.210935	0.119137	-1.77052	0.0766398	0.25984
YOR078W	948.15	-0.210879	0.0976519	-2.1595	0.0308115	0.158024
YML025C	561.654	-0.210867	0.162557	-1.29719	0.194566	0.430794
YBL055C	1128.34	-0.210772	0.124479	-1.69324	0.0904096	0.285007
YKL154W	605.993	-0.210627	0.133508	-1.57763	0.11465	0.324031
YFL034C-A	707.491	-0.210578	0.123926	-1.69923	0.0892757	0.283379
YDL147W	2160.67	-0.210225	0.125971	-1.66884	0.0951492	0.292624
YDR451C	457.943	-0.209913	0.128378	-1.63512	0.102023	0.303755
YKL032C	2098.29	-0.209802	0.105183	-1.99464	0.0460827	0.199286
YEL013W	2143.8	-0.209789	0.113994	-1.84034	0.0657177	0.240906
YNL061W	5949.5	-0.20978	0.0794578	-2.64015	0.008287	0.0735545
YGR270W	1576.79	-0.20963	0.130677	-1.60418	0.108675	0.31543
YML008C	5307.66	-0.209551	0.120623	-1.73724	0.0823448	0.271375
YNR032W	610.895	-0.209533	0.128974	-1.62461	0.104245	0.308423
YOR133W	62611.2	-0.209521	0.10554	-1.98522	0.0471197	0.200917
YER022W	440.522	-0.209362	0.161256	-1.29832	0.194177	0.43063
YLR017W	2701.15	-0.209274	0.0872219	-2.39933	0.0164251	0.107342
YOR058C	880.754	-0.209238	0.174983	-1.19577	0.231788	0.475545
YPL210C	2177.61	-0.209132	0.115749	-1.80678	0.0707962	0.248881
YHR091C	512.418	-0.209082	0.135179	-1.54671	0.121934	0.335176
YMR006C	5805.14	-0.208903	0.115299	-1.81185	0.0700101	0.248001
YER077C	511.172	-0.208745	0.171696	-1.21578	0.224068	0.46601
YJL039C	3049.01	-0.20859	0.103347	-2.01836	0.0435539	0.193977
YGR253C	1864.74	-0.20831	0.119564	-1.74226	0.0814638	0.269325
YGR119C	1636.47	-0.208076	0.0996145	-2.08881	0.0367247	0.174923
YPL266W	2220.95	-0.208056	0.118029	-1.76275	0.0779433	0.262103
YLL005C	504.914	-0.207729	0.183992	-1.12901	0.258893	0.502368
YDL058W	1227.3	-0.207652	0.123179	-1.68578	0.0918378	0.287346
YBR125C	800.65	-0.207589	0.155739	-1.33293	0.182555	0.419015
YCR054C	576.468	-0.2075	0.150799	-1.376	0.168821	0.400372
YHR119W	1080.04	-0.207447	0.137124	-1.51284	0.13032	0.346774
YML060W	438.473	-0.207435	0.170708	-1.21514	0.224311	0.466128
YCR077C	4901.32	-0.207231	0.0767416	-2.70038	0.00692608	0.0666769
YNL121C	2214.13	-0.207223	0.0967143	-2.14263	0.0321432	0.161783
YAL051W	810.657	-0.206885	0.12978	-1.59412	0.11091	0.318791
YDR329C	601.94	-0.206773	0.137658	-1.50208	0.133077	0.351396
YCR065W	1959.56	-0.206699	0.116559	-1.77334	0.0761725	0.259043
YDR257C	760.34	-0.206654	0.143653	-1.43857	0.150272	0.375568
YGR047C	678.114	-0.206654	0.12475	-1.65655	0.0976102	0.295849
YER165W	26053	-0.206553	0.0892148	-2.31523	0.0206003	0.122331
YER111C	372.891	-0.206222	0.160615	-1.28395	0.199159	0.436128
YDR376W	542.658	-0.206207	0.160423	-1.2854	0.198653	0.435592
YMR140W	394.964	-0.206156	0.132517	-1.5557	0.11978	0.332016
YDR105C	1329.25	-0.206051	0.12058	-1.70884	0.0874805	0.281444
YAL014C	1011.13	-0.206036	0.101523	-2.02945	0.0424126	0.191969
YER147C	570.887	-0.205944	0.141338	-1.4571	0.145088	0.367565
YBL104C	678.578	-0.205931	0.121457	-1.6955	0.0899811	0.284552
YBL077W	971.241	-0.205901	0.182722	-1.12685	0.259805	0.502821
YAL012W	13710.2	-0.205879	0.0922818	-2.23099	0.0256821	0.140815
YPL262W	3410.98	-0.205764	0.0927399	-2.21872	0.026506	0.143138
YPL190C	2133.82	-0.205652	0.123496	-1.66525	0.095862	0.293687
YGR145W	3414.32	-0.205641	0.115567	-1.77941	0.0751733	0.257223
YNL212W	899.044	-0.205628	0.150363	-1.36754	0.171456	0.403945
YFR051C	6334.49	-0.205463	0.105948	-1.93928	0.0524672	0.212329
YBR199W	1881.65	-0.205376	0.134197	-1.53041	0.125915	0.341088
YOL012C	1053.43	-0.205245	0.125123	-1.64035	0.100933	0.301834
YLL050C	4936.76	-0.205243	0.134035	-1.53127	0.125703	0.340699
YDL146W	477.666	-0.205085	0.183729	-1.11623	0.264322	0.508473
YJL059W	439.444	-0.205051	0.162568	-1.26132	0.207194	0.445279
YLL024C	26005.7	-0.205024	0.0826653	-2.48017	0.0131321	0.0954987
YFR004W	1429.7	-0.204967	0.120158	-1.70582	0.0880412	0.281552
YMR222C	577.923	-0.204928	0.160676	-1.27541	0.202164	0.440582
YDR300C	1705.13	-0.204901	0.122127	-1.67777	0.0933913	0.289843
YLR292C	708.326	-0.204891	0.149328	-1.37209	0.170036	0.401321
YER133W	2882.13	-0.20489	0.0955204	-2.14499	0.0319537	0.161601
YOL051W	2086.63	-0.204728	0.112529	-1.81934	0.0688595	0.246914
YNL029C	495.951	-0.204651	0.178404	-1.14712	0.251333	0.493789
YBR139W	798.863	-0.204621	0.13679	-1.49588	0.134686	0.353609
YPL015C	1988.37	-0.204544	0.136557	-1.49787	0.134168	0.352754
YOR374W	450.664	-0.204534	0.150803	-1.3563	0.175005	0.408236
YDR020C	378.333	-0.20446	0.168642	-1.21239	0.225362	0.467148
YNL299W	1024.39	-0.204296	0.12988	-1.57296	0.115728	0.325651
YMR296C	6554.31	-0.204261	0.0948232	-2.15412	0.0312304	0.159471
YMR194W	4488.19	-0.204196	0.1194	-1.71019	0.0872314	0.280823
YPL050C	2800.73	-0.204175	0.128976	-1.58304	0.113412	0.322155
YGL181W	672.169	-0.204125	0.139407	-1.46424	0.143128	0.364491
YCR089W	1531.45	-0.204069	0.0848708	-2.40447	0.0161961	0.106604
YNL162W	8739.72	-0.204054	0.115587	-1.76537	0.0775021	0.261173
YPR003C	479.992	-0.204051	0.194247	-1.05047	0.293502	0.538391
YHR020W	10002	-0.20389	0.0979648	-2.08126	0.0374102	0.177009
YKR009C	391.043	-0.203789	0.154298	-1.32075	0.186585	0.422043
YPL154C	5368.55	-0.203779	0.126259	-1.61398	0.106532	0.313433
YOR162C	401.774	-0.203758	0.161809	-1.25924	0.207942	0.445279
YHR033W	573.936	-0.203754	0.162633	-1.25284	0.210262	0.447522
YLR356W	363.464	-0.203516	0.215083	-0.946219	0.344037	0.584936
YER027C	843.389	-0.20339	0.115333	-1.76351	0.077815	0.261965
YDR243C	494.351	-0.203171	0.14506	-1.4006	0.161333	0.391251
YMR305C	26140.9	-0.203065	0.147348	-1.37813	0.168163	0.399916
YMR129W	2674.14	-0.203049	0.0777326	-2.61215	0.00899741	0.0764634
YGR237C	428.982	-0.202729	0.15679	-1.293	0.196012	0.432835
YBR061C	1129.9	-0.202708	0.106478	-1.90375	0.0569431	0.221662
YJR137C	1114.67	-0.202693	0.166213	-1.21948	0.222663	0.464508
YBL093C	1278.38	-0.202657	0.161294	-1.25644	0.208955	0.44581
YNL039W	817.367	-0.202507	0.119155	-1.69953	0.0892202	0.283379
YOR328W	953.808	-0.202483	0.128618	-1.57431	0.115417	0.325141
YLR085C	587.576	-0.20214	0.136219	-1.48394	0.137825	0.358046
YER105C	2082.34	-0.202139	0.10009	-2.01957	0.0434284	0.193819
YJR065C	4314.25	-0.20213	0.0805681	-2.50882	0.0121137	0.0917412
YDR236C	591.18	-0.202057	0.142718	-1.41578	0.156841	0.384687
YNL284C	510.126	-0.201854	0.131621	-1.5336	0.125128	0.34023
YER068W	1515.46	-0.201821	0.122774	-1.64384	0.100209	0.300693
YOR023C	1092.92	-0.201806	0.106265	-1.89909	0.0575532	0.223193
YFR039C	944.18	-0.20147	0.15422	-1.30638	0.191423	0.427254
YNL313C	2884.53	-0.201422	0.0922969	-2.18233	0.0290851	0.15211
YPL087W	650.022	-0.20119	0.144645	-1.39092	0.16425	0.394925
YCR051W	1822.86	-0.201185	0.126701	-1.58788	0.112314	0.320731
YLR304C	3885.16	-0.201124	0.115903	-1.73528	0.0826905	0.271929
YLL043W	2882.94	-0.201013	0.100297	-2.00417	0.0450516	0.197467
YER157W	840.752	-0.200892	0.101395	-1.98129	0.0475593	0.201615
YBR261C	929.114	-0.200825	0.122205	-1.64335	0.100311	0.300693
YLR425W	509.817	-0.200385	0.117714	-1.7023	0.0886984	0.282638
YLL032C	460.859	-0.200237	0.124154	-1.61281	0.106786	0.313532
YEL058W	3218.79	-0.20021	0.124928	-1.6026	0.109022	0.31557
YLR087C	836.973	-0.200126	0.15401	-1.29944	0.193794	0.430405
YDR448W	398.188	-0.200078	0.189187	-1.05757	0.290253	0.53577
YOR091W	1810.67	-0.199986	0.0969037	-2.06376	0.0390402	0.182083
YDR325W	545.389	-0.199975	0.138453	-1.44436	0.148639	0.372975
YJL125C	1369.57	-0.199971	0.113477	-1.76221	0.0780335	0.262107
YDR545W	5884	-0.19995	0.159461	-1.25392	0.209872	0.447236
YPR052C	1505.33	-0.199804	0.100007	-1.99791	0.0457268	0.198782
YBR009C	2621.83	-0.199791	0.0912189	-2.19023	0.0285072	0.150218
YIL126W	2313.24	-0.199591	0.093592	-2.13256	0.0329606	0.164313
YMR307W	71223	-0.199363	0.107385	-1.85654	0.0633772	0.235974
YBR127C	16914.1	-0.199346	0.0921388	-2.16354	0.0304998	0.156919
YJR160C	440.464	-0.199034	0.17689	-1.12519	0.26051	0.503656
YAL058W	692.19	-0.199017	0.174288	-1.14189	0.2535	0.495712
YBL050W	975.905	-0.198798	0.126762	-1.56828	0.116816	0.327241
YOR217W	1702.92	-0.198698	0.114558	-1.73447	0.0828342	0.271929
YJR124C	1750.6	-0.198657	0.0770137	-2.5795	0.00989431	0.0814468
YOR370C	2738.28	-0.198655	0.0989449	-2.00774	0.0446713	0.196853
YBR017C	3193.92	-0.198579	0.0946623	-2.09776	0.0359261	0.172431
YHR048W	763.45	-0.198538	0.171863	-1.15521	0.248005	0.491168
YBR151W	1001.93	-0.198497	0.113508	-1.74874	0.0803362	0.26651
YIL091C	1973.67	-0.198434	0.113392	-1.74999	0.0801209	0.266148
YDL215C	1801.55	-0.198308	0.10146	-1.95455	0.0506363	0.207739
YDL229W	117322	-0.198168	0.0982876	-2.01621	0.0437783	0.194286
YML127W	1727.53	-0.19806	0.0929432	-2.13098	0.0330911	0.16434
YJR041C	2654.49	-0.197995	0.09189	-2.15469	0.0311859	0.159466
YNL030W	3676.43	-0.197949	0.0792358	-2.49822	0.0124818	0.0933987
YOL001W	440.033	-0.197852	0.16399	-1.20649	0.227628	0.470241
YOR359W	2912.47	-0.197663	0.106619	-1.85392	0.0637505	0.236747
YPR103W	2022.55	-0.197593	0.129589	-1.52477	0.127318	0.342662
YKL060C	268159	-0.197467	0.0859343	-2.29789	0.0215683	0.12584
YOR362C	1982.01	-0.197464	0.0972719	-2.03002	0.0423547	0.19188
YPL204W	2836.42	-0.197422	0.0949139	-2.08001	0.0375244	0.177382
YJL115W	366.56	-0.197328	0.173241	-1.13904	0.254688	0.496869
YOR046C	3040.92	-0.197207	0.0963024	-2.04778	0.0405812	0.186375
YDR457W	2353.28	-0.197078	0.103077	-1.91195	0.0558826	0.219589
YGR216C	1429.36	-0.196829	0.114569	-1.718	0.0857967	0.277454
YAR014C	1301.88	-0.196688	0.107861	-1.82353	0.0682226	0.246409
YBR221C	9814.88	-0.19665	0.115263	-1.7061	0.0879897	0.281552
YHR146W	2938.9	-0.196592	0.136303	-1.44231	0.149214	0.374232
YDR237W	426.367	-0.196592	0.172369	-1.14052	0.254068	0.496434
YDR172W	6067.63	-0.196498	0.093407	-2.10368	0.0354067	0.171087
YDR459C	811.373	-0.196483	0.136611	-1.43827	0.150358	0.375594
YNL183C	760.42	-0.196377	0.137911	-1.42394	0.154464	0.380914
ICR1	382.201	-0.196327	0.188035	-1.0441	0.296439	0.54061
YEL037C	3003.7	-0.196299	0.109456	-1.79341	0.072908	0.253457
YNL138W	2598.74	-0.19627	0.101319	-1.93715	0.052727	0.213036
YLR237W	3026.63	-0.196269	0.108759	-1.80463	0.0711329	0.249888
YMR131C	5333.71	-0.196239	0.0824559	-2.37993	0.0173159	0.111562
YMR311C	581.267	-0.196164	0.1393	-1.40821	0.159068	0.38787
YPR057W	513.709	-0.196146	0.149357	-1.31327	0.189094	0.424724
YJL162C	424.377	-0.195887	0.213469	-0.917636	0.35881	0.598734
YPL249C	595.994	-0.195837	0.137502	-1.42424	0.154376	0.380914
YKL085W	924.302	-0.195809	0.102953	-1.90193	0.0571805	0.222413
YGR218W	4539.18	-0.195744	0.0897581	-2.1808	0.0291985	0.15211
YLR378C	10233.7	-0.195703	0.0998889	-1.95921	0.0500883	0.206712
YDL015C	5915.37	-0.195597	0.105743	-1.84973	0.0643526	0.23759
YEL020C	554.538	-0.195509	0.152628	-1.28095	0.200212	0.437861
YER167W	967.351	-0.195484	0.134497	-1.45344	0.146101	0.368747
YHR005C-A	767.241	-0.195433	0.124337	-1.57181	0.115996	0.326038
YPL177C	977.718	-0.195311	0.146447	-1.33366	0.182315	0.418656
YGL164C	397.672	-0.195207	0.211605	-0.922509	0.356263	0.595875
YDR361C	1763.19	-0.195009	0.108535	-1.79673	0.0723783	0.252664
YPL256C	2629.19	-0.194996	0.12523	-1.5571	0.119446	0.331669
RME2	2806.15	-0.194979	0.0837128	-2.32914	0.0198518	0.120553
YDR471W	8468.53	-0.194464	0.121134	-1.60537	0.108412	0.315163
YCL018W	2439.5	-0.194222	0.0937871	-2.07088	0.0383699	0.180187
YOR038C	730.958	-0.194159	0.132562	-1.46467	0.143012	0.364491
YOR145C	3366.91	-0.194151	0.0909912	-2.13373	0.0328647	0.164192
YHR143W-A	493.334	-0.194149	0.196676	-0.987154	0.323567	0.564973
YJR031C	971.437	-0.193944	0.105322	-1.84144	0.0655572	0.240777
YMR220W	1639.43	-0.193899	0.121201	-1.59982	0.109638	0.316634
YGL206C	3190.51	-0.193881	0.0813112	-2.38443	0.0171054	0.110776
YJL091C	1050.51	-0.193794	0.122167	-1.58631	0.112669	0.321372
YGL094C	1216.17	-0.193681	0.152191	-1.27262	0.203153	0.441591
YMR010W	2104.22	-0.19359	0.152728	-1.26754	0.204961	0.443202
YOR026W	483.519	-0.193541	0.130986	-1.47757	0.139522	0.360115
YPL125W	1123.54	-0.193519	0.146257	-1.32314	0.185788	0.421411
YLR191W	443.435	-0.193408	0.189006	-1.02329	0.30617	0.548753
YGR083C	2242.64	-0.193407	0.102054	-1.89515	0.0580729	0.224316
YHR084W	1758.19	-0.193391	0.108239	-1.7867	0.0739858	0.255253
YMR213W	360.755	-0.193162	0.146672	-1.31697	0.187849	0.423468
YJR068W	962.872	-0.193156	0.135614	-1.42431	0.154356	0.380914
YJR051W	908.657	-0.192454	0.12141	-1.58516	0.11293	0.321742
YGR208W	1442.3	-0.19242	0.119359	-1.61211	0.106937	0.313792
YGR007W	1320.06	-0.192335	0.097994	-1.96272	0.0496784	0.205529
YLR100W	2873.34	-0.192317	0.131292	-1.4648	0.142975	0.364491
YHR082C	1698.3	-0.192199	0.108564	-1.77038	0.0766646	0.25984
YER177W	11749.1	-0.19215	0.0950371	-2.02184	0.0431926	0.193401
YOR071C	1196.66	-0.192136	0.105064	-1.82875	0.0674376	0.244987
YNL016W	4989.94	-0.191697	0.0909109	-2.10862	0.0349771	0.170101
YKL101W	1653.4	-0.191683	0.120228	-1.59433	0.110862	0.318791
YKR089C	1401.86	-0.191653	0.128266	-1.49418	0.135128	0.353793
YJR140C	578.193	-0.191635	0.130029	-1.47379	0.140539	0.361344
YLR429W	2837.77	-0.191608	0.120391	-1.59155	0.111486	0.319826
YDR120C	3154.82	-0.191601	0.092556	-2.07011	0.0384419	0.180356
YLR300W	23324.3	-0.191396	0.0903898	-2.11745	0.0342216	0.16779
YEL007W	1414.1	-0.191305	0.109788	-1.74249	0.0814232	0.269325
YMR294W-A	499.984	-0.191246	0.143842	-1.32955	0.183666	0.420866
YLR310C	2204.36	-0.1911	0.121642	-1.57101	0.11618	0.326198
YNL281W	681.436	-0.191098	0.134469	-1.42113	0.155278	0.382331
YKL033W-A	1541.13	-0.191076	0.113619	-1.68173	0.0926209	0.288885
YJL004C	599.766	-0.190997	0.125652	-1.52005	0.128499	0.34436
YPR016C	10374.8	-0.190985	0.112393	-1.69926	0.0892703	0.283379
YML048W	6535.06	-0.190864	0.099584	-1.91661	0.0552878	0.218415
YMR292W	1019.93	-0.190801	0.126039	-1.51383	0.130069	0.346344
YBL002W	6788.63	-0.19065	0.0957524	-1.99108	0.0464726	0.199816
YNL035C	887.543	-0.190598	0.132556	-1.43787	0.15047	0.375688
YDR303C	1532.8	-0.190562	0.101104	-1.88481	0.0594553	0.227548
YPL155C	697.422	-0.190506	0.156385	-1.21819	0.223152	0.464682
YDR245W	2233.97	-0.190317	0.0953169	-1.99667	0.0458606	0.198941
YHL003C	2534.16	-0.190289	0.0928813	-2.04874	0.0404876	0.186237
YBR283C	12043.7	-0.190281	0.103549	-1.83759	0.0661222	0.241788
YMR088C	2409.35	-0.190169	0.121415	-1.56627	0.117286	0.327803
YML021C	400.106	-0.189925	0.155394	-1.22221	0.221628	0.46305
YNL137C	797.418	-0.189852	0.120689	-1.57307	0.115703	0.325651
YJL110C	776.923	-0.189776	0.128484	-1.47704	0.139664	0.360115
YBR042C	1269.91	-0.189643	0.160126	-1.18434	0.236279	0.478779
YKL222C	559.771	-0.189495	0.15461	-1.22563	0.220337	0.461535
YPL093W	10180.9	-0.189236	0.0834671	-2.26719	0.0233785	0.133143
YKR061W	657.506	-0.189129	0.122136	-1.54851	0.121499	0.335176
YHR132C	2883	-0.189045	0.102465	-1.84497	0.0650421	0.239765
YLL048C	7141.69	-0.18886	0.0927361	-2.03654	0.0416967	0.190104
YLR064W	1452.98	-0.18871	0.121976	-1.54711	0.121838	0.335176
YBR273C	715.803	-0.18854	0.139292	-1.35356	0.175878	0.409319
YFL034C-B	593.078	-0.188501	0.135629	-1.38983	0.164581	0.395453
YPL145C	6378.24	-0.188415	0.0913771	-2.06195	0.0392128	0.182434
YOL142W	1408.47	-0.188253	0.101611	-1.85267	0.0639291	0.236883
YOL081W	2491.12	-0.188253	0.087955	-2.14033	0.0323281	0.162305
YAL011W	468.664	-0.188252	0.175366	-1.07348	0.283056	0.529573
YML104C	874.714	-0.188203	0.114641	-1.64168	0.100657	0.301369
YML125C	4599.42	-0.188111	0.113472	-1.65778	0.0973612	0.295746
YPR181C	13618.1	-0.187993	0.0942737	-1.99412	0.0461391	0.199286
YNL300W	514.089	-0.187973	0.207806	-0.904562	0.365697	0.605785
YHR106W	410.587	-0.18796	0.162924	-1.15367	0.248637	0.491578
YGR141W	422.784	-0.187958	0.174792	-1.07533	0.282229	0.529153
YER186C	582.018	-0.187824	0.119937	-1.56602	0.117344	0.327803
YOR123C	1110.78	-0.187607	0.135056	-1.3891	0.164803	0.395684
YGL133W	784.726	-0.18759	0.14597	-1.28513	0.198748	0.43561
YGR202C	808.418	-0.187369	0.124197	-1.50864	0.131392	0.348568
YDR266C	1582.58	-0.187158	0.118572	-1.57843	0.114466	0.323738
YDR363W	410.233	-0.187034	0.15856	-1.17958	0.238167	0.480739
YGR009C	961.081	-0.186793	0.125743	-1.48551	0.137408	0.357341
YDR338C	772.767	-0.186788	0.116377	-1.60503	0.108487	0.315198
YGR150C	510.618	-0.186772	0.181998	-1.02623	0.304783	0.547369
YER178W	14001.5	-0.186712	0.110632	-1.68769	0.0914712	0.287249
YJL149W	426.909	-0.186396	0.157889	-1.18055	0.23778	0.480358
YOL052C	1588.78	-0.186294	0.119619	-1.55739	0.119377	0.331669
YER118C	1448.17	-0.186217	0.127059	-1.4656	0.142757	0.364491
YPL011C	643.012	-0.186214	0.122056	-1.52564	0.127098	0.342625
YHR164C	435.293	-0.186211	0.139943	-1.33062	0.183313	0.420368
YOL042W	452.913	-0.186079	0.141064	-1.31911	0.187131	0.422773
YGR163W	467.353	-0.185889	0.163941	-1.13388	0.256846	0.500058
YNL227C	715.476	-0.185819	0.136476	-1.36155	0.173339	0.406244
YNL216W	2217.66	-0.185807	0.0954553	-1.94653	0.0515906	0.209629
YIL151C	1462.43	-0.185724	0.102787	-1.80689	0.07078	0.248881
YER190W	615.305	-0.185634	0.285842	-0.649429	0.516061	0.728745
YOL049W	1543.63	-0.185618	0.127746	-1.45302	0.146217	0.368747
YBR237W	481.315	-0.185601	0.141986	-1.30718	0.191151	0.427254
YKL030W	753.781	-0.185495	0.143406	-1.2935	0.195837	0.43264
YCL039W	855.913	-0.18537	0.160601	-1.15423	0.248407	0.491319
YNR039C	1210.79	-0.185121	0.129997	-1.42404	0.154436	0.380914
YAL003W	28408.1	-0.185012	0.0908547	-2.03635	0.0417157	0.190104
YGL099W	3002.92	-0.184962	0.0801092	-2.30887	0.0209506	0.123532
YGR001C	1082.35	-0.184947	0.119877	-1.5428	0.122878	0.33632
YOR113W	515.366	-0.184353	0.167905	-1.09796	0.272222	0.518548
YNR017W	2826.57	-0.184159	0.116113	-1.58604	0.11273	0.321372
YPL134C	520.238	-0.184103	0.180412	-1.02046	0.30751	0.549239
YOR002W	4004.74	-0.184097	0.116894	-1.57491	0.115277	0.324932
YHR001W	576.956	-0.184077	0.138742	-1.32676	0.184589	0.420866
YAL017W	869.772	-0.1839	0.132154	-1.39156	0.164055	0.394925
YPR065W	577.114	-0.183787	0.167685	-1.09602	0.273069	0.51913
YJR127C	3352.15	-0.183738	0.0801429	-2.29263	0.0218693	0.126861
YOR169C	525.047	-0.18369	0.176849	-1.03869	0.298951	0.54336
YCR048W	4014.34	-0.183536	0.116871	-1.57041	0.116319	0.326398
YPL127C	1116.34	-0.183458	0.1161	-1.58017	0.114068	0.323269
YPL059W	558.237	-0.183338	0.154531	-1.18641	0.235459	0.478567
YGR255C	1125.27	-0.183318	0.147288	-1.24463	0.21327	0.451758
YGL073W	980.193	-0.183282	0.119791	-1.53002	0.126012	0.341154
YPL078C	1718.66	-0.183232	0.105735	-1.73294	0.0831062	0.27205
YGR170W	961.978	-0.183201	0.110859	-1.65256	0.0984205	0.296803
YDL170W	652.419	-0.18318	0.130252	-1.40635	0.159619	0.389023
YOR335C	11803.6	-0.183177	0.0978568	-1.87189	0.0612217	0.231067
YKL171W	518.042	-0.183139	0.154439	-1.18583	0.235688	0.478679
YMR092C	1940.29	-0.183096	0.104036	-1.75993	0.0784204	0.262766
YFR009W	4132.6	-0.182836	0.0874578	-2.09057	0.036567	0.174504
YLR175W	11487.9	-0.182219	0.0812422	-2.24291	0.0249028	0.138055
YDR420W	3073.25	-0.18201	0.0913913	-1.99155	0.0464208	0.199813
YGL142C	1324.93	-0.181959	0.113931	-1.5971	0.110244	0.317721
YGR148C	9125.75	-0.181927	0.12333	-1.47513	0.140179	0.360789
YGL137W	4401.15	-0.181879	0.100575	-1.8084	0.0705446	0.248695
YGL257C	1367.49	-0.181663	0.121384	-1.49659	0.134499	0.353439
YNL188W	379.764	-0.181612	0.159557	-1.13823	0.255024	0.496944
YGR244C	1088.04	-0.181601	0.18359	-0.989165	0.322582	0.563604
YNL224C	461.984	-0.181453	0.136644	-1.32792	0.184204	0.420866
YJL062W	2339.62	-0.181419	0.130951	-1.38539	0.165932	0.396495
YKR038C	1265.63	-0.181392	0.107436	-1.68837	0.0913393	0.287034
YNR026C	1009.08	-0.181373	0.113386	-1.5996	0.109687	0.316634
YLR227C	508.644	-0.181346	0.153175	-1.18391	0.236447	0.478779
YJL025W	784.673	-0.181266	0.153764	-1.17886	0.238455	0.480944
YKR062W	643.101	-0.181236	0.149918	-1.2089	0.226701	0.469147
YGR180C	9307.55	-0.181173	0.0960729	-1.88579	0.0593233	0.227391
YLR253W	738.066	-0.181173	0.133306	-1.35908	0.174123	0.407245
YDR164C	793.841	-0.181115	0.138108	-1.3114	0.189723	0.425125
YDR091C	9607.24	-0.181107	0.0860534	-2.10459	0.0353274	0.17087
YCR073W-A	633.953	-0.181099	0.151524	-1.19518	0.232016	0.475622
YGR027C	14206.2	-0.180688	0.0901674	-2.00392	0.0450786	0.197467
YOR309C	1006.14	-0.180681	0.140316	-1.28767	0.19786	0.434996
YNL232W	1194.88	-0.180637	0.096975	-1.86272	0.0625023	0.234184
YGR065C	1033.53	-0.18053	0.131326	-1.37467	0.169235	0.400372
YNL262W	1011.03	-0.180505	0.144188	-1.25188	0.210615	0.447893
YDL056W	758.39	-0.180497	0.143553	-1.25735	0.208625	0.445672
YDL019C	892.378	-0.180465	0.161725	-1.11587	0.264478	0.508473
YIL042C	377.299	-0.180448	0.151606	-1.19024	0.233951	0.478162
YCL044C	1104.8	-0.180362	0.106455	-1.69426	0.0902154	0.284753
YGL107C	826.137	-0.180342	0.121262	-1.48721	0.136959	0.357277
YIL033C	2339.26	-0.180291	0.0886445	-2.03386	0.0419655	0.190289
YLR241W	2235.63	-0.180249	0.149547	-1.2053	0.228086	0.47033
YOR290C	1769.4	-0.180167	0.118204	-1.52421	0.127457	0.342733
YBR248C	1780.17	-0.180167	0.120108	-1.50005	0.133602	0.351556
YBL082C	2807.12	-0.180163	0.0994515	-1.81157	0.0700529	0.248001
YDR062W	6234.91	-0.18012	0.108238	-1.66412	0.0960894	0.294024
YGL066W	493.162	-0.180051	0.155333	-1.15913	0.246403	0.490447
YNL251C	3780.35	-0.180018	0.106791	-1.6857	0.0918539	0.287346
YJR134C	844.913	-0.18	0.117687	-1.52949	0.126144	0.341154
YPR058W	1269	-0.179944	0.124399	-1.44651	0.148034	0.371797
YDR417C	7423.86	-0.179817	0.101346	-1.77428	0.0760164	0.258888
YOL041C	2766.34	-0.179794	0.0929543	-1.93421	0.0530868	0.213971
YCL054W	3789.8	-0.179627	0.105333	-1.70533	0.0881326	0.281552
YBR069C	11055.4	-0.179348	0.0840844	-2.13296	0.0329283	0.164313
YBR196C	47028.7	-0.179253	0.0907021	-1.97629	0.0481224	0.203055
YKL203C	1078.98	-0.179234	0.138964	-1.28979	0.197124	0.434141
YDR047W	2153.47	-0.179137	0.103548	-1.72999	0.0836316	0.273405
YLL035W	1226.42	-0.179091	0.098497	-1.81823	0.0690283	0.246914
YDR075W	778.977	-0.179051	0.121278	-1.47637	0.139845	0.360115
YLR197W	13186	-0.179025	0.093483	-1.91506	0.0554852	0.218536
YGL114W	2444.08	-0.179004	0.0917307	-1.95141	0.0510087	0.208279
YPR088C	2951.56	-0.178935	0.119131	-1.502	0.133097	0.351396
YFR050C	2010.03	-0.178872	0.105758	-1.69134	0.0907728	0.285612
YGR121C	834.943	-0.178798	0.132968	-1.34467	0.178732	0.412999
YJR072C	2202.67	-0.178785	0.104292	-1.71427	0.0864795	0.279301
YJR130C	545.961	-0.178746	0.135973	-1.31458	0.188653	0.424124
YBL033C	590.989	-0.178669	0.16713	-1.06904	0.285053	0.53088
YIL047C	6019.19	-0.178608	0.0942938	-1.89417	0.0582027	0.224644
YBL052C	735.248	-0.178536	0.12598	-1.41718	0.15643	0.383866
YPL176C	1235.17	-0.178483	0.125059	-1.42719	0.153525	0.380205
YOR260W	3365.55	-0.178404	0.0879764	-2.02786	0.0425743	0.19218
YMR033W	1496.93	-0.178316	0.100792	-1.76915	0.0768687	0.260179
YJL008C	4461.22	-0.178285	0.0794703	-2.24341	0.0248701	0.138027
YNL307C	4962.99	-0.178092	0.0795795	-2.23791	0.0252272	0.138913
YDR465C	3211.43	-0.17804	0.088849	-2.00384	0.0450867	0.197467
YOL061W	7466.14	-0.178034	0.107104	-1.66225	0.0964634	0.294521
YLR272C	779.355	-0.177981	0.172023	-1.03463	0.30084	0.544667
YJR117W	4132.75	-0.177972	0.106702	-1.66793	0.0953291	0.292624
YNL255C	4485.82	-0.177832	0.107682	-1.65146	0.0986455	0.296988
YDR223W	413.706	-0.177792	0.16009	-1.11057	0.266753	0.510789
YGR046W	749.303	-0.177748	0.155047	-1.14641	0.251625	0.494167
YDR052C	1098.78	-0.177742	0.132603	-1.3404	0.180114	0.415279
YDR347W	951.652	-0.177647	0.118147	-1.50361	0.132681	0.350872
YPR112C	3567.56	-0.177485	0.107184	-1.65588	0.0977459	0.295849
YOR323C	3243.08	-0.177462	0.118683	-1.49526	0.134846	0.353609
YMR173W	568.701	-0.177383	0.149626	-1.18551	0.235815	0.478679
YDR452W	2609.74	-0.177306	0.126669	-1.39976	0.161586	0.391341
YFR025C	563.742	-0.177198	0.136203	-1.30099	0.193263	0.429988
YLR418C	824.87	-0.177133	0.104569	-1.69393	0.0902778	0.28477
YNL064C	7188.7	-0.177125	0.090527	-1.9566	0.0503943	0.207633
YMR146C	8848.95	-0.177008	0.0920882	-1.92216	0.0545862	0.217217
YNL110C	1870.41	-0.176804	0.107907	-1.63848	0.101321	0.302634
YMR239C	923.659	-0.17655	0.125296	-1.40907	0.158814	0.387627
YOL019W	1522.55	-0.17655	0.105893	-1.66724	0.0954665	0.292834
YFL049W	537.674	-0.176387	0.161262	-1.09379	0.274045	0.519589
YDL130W	26030.3	-0.176303	0.129895	-1.35728	0.174694	0.40789
YKR065C	1225.59	-0.17629	0.123485	-1.42762	0.153403	0.380205
YBR029C	4470.71	-0.176227	0.117065	-1.50538	0.132227	0.350413
YPL009C	2536.85	-0.176212	0.101429	-1.73729	0.0823359	0.271375
YCR031C	34511.5	-0.176179	0.128136	-1.37493	0.169153	0.400372
YNR052C	1388.7	-0.176102	0.0944098	-1.8653	0.0621399	0.233188
YNL139C	1052.28	-0.176033	0.134224	-1.31148	0.189694	0.425125
YBL084C	635.311	-0.176031	0.149395	-1.17829	0.23868	0.481012
YJL020C	2155.33	-0.175987	0.141927	-1.23998	0.214983	0.454498
YOR061W	1842.93	-0.175972	0.121455	-1.44887	0.147373	0.370915
YIL115C	3111.29	-0.175959	0.098203	-1.79179	0.0731673	0.253604
YBR059C	1211.01	-0.175769	0.14864	-1.18251	0.237001	0.479559
YPL115C	1062.85	-0.175743	0.135057	-1.30124	0.193175	0.429983
YBL069W	1328.65	-0.175684	0.105334	-1.66788	0.0953396	0.292624
YDR111C	1217.55	-0.175662	0.133547	-1.31536	0.18839	0.423857
YBR078W	44656	-0.175646	0.107748	-1.63016	0.103068	0.306024
YOL076W	1217.67	-0.1755	0.102326	-1.71511	0.0863245	0.27898
YBL068W	1711.43	-0.175368	0.103483	-1.69466	0.0901394	0.284693
YGL135W	35031.4	-0.175228	0.113332	-1.54615	0.122067	0.335176
YDR372C	2071.55	-0.175224	0.151363	-1.15764	0.24701	0.490447
YML006C	878.543	-0.175193	0.117999	-1.4847	0.137624	0.357707
YPR163C	9550.57	-0.175107	0.0922703	-1.89776	0.0577281	0.223193
YIR012W	5469.66	-0.17508	0.0961889	-1.82017	0.0687335	0.246914
YPR190C	2071.06	-0.175075	0.112037	-1.56266	0.118134	0.329825
YDL193W	839.377	-0.174998	0.129079	-1.35574	0.175182	0.408459
YIL156W	823.41	-0.174991	0.157023	-1.11443	0.265095	0.50904
YDL108W	420.736	-0.174725	0.139107	-1.25604	0.209101	0.44581
YDR321W	7196.03	-0.174707	0.111936	-1.56078	0.118577	0.330142
YLR442C	564.008	-0.174594	0.151188	-1.15481	0.248168	0.491168
YNL197C	3451.08	-0.174592	0.0926962	-1.88348	0.0596349	0.227714
YMR270C	537.712	-0.174556	0.163956	-1.06465	0.287035	0.532381
YDL035C	1004.64	-0.174492	0.132927	-1.3127	0.189285	0.424724
YCL043C	23908.8	-0.174428	0.120283	-1.45015	0.147017	0.370206
YFL010C	1628.16	-0.174334	0.146735	-1.18808	0.234801	0.478329
YMR234W	491.529	-0.174328	0.149039	-1.16968	0.242131	0.484263
YNR016C	24769.9	-0.174237	0.267726	-0.650801	0.515175	0.728521
YIL078W	14829.6	-0.173967	0.0911629	-1.90831	0.0563507	0.220384
YDR516C	498.051	-0.173872	0.199919	-0.869712	0.384458	0.624869
YNL067W	4939.56	-0.173814	0.0939619	-1.84984	0.0643367	0.23759
YDL046W	2025.15	-0.173534	0.13284	-1.30634	0.191436	0.427254
YDR060W	5661.26	-0.173518	0.0929947	-1.86589	0.0620561	0.233188
YDR327W	385.13	-0.173386	0.172035	-1.00785	0.313525	0.55559
YLR056W	15209.7	-0.173312	0.132643	-1.3066	0.191347	0.427254
YDL240W	994.591	-0.173301	0.116849	-1.48312	0.138043	0.358124
YOR063W	99804.4	-0.173277	0.0805764	-2.15046	0.0315185	0.160022
YOR310C	12952.7	-0.173197	0.0986772	-1.75519	0.0792267	0.264596
YDL208W	3409.87	-0.1731	0.101767	-1.70093	0.0889553	0.283276
YOL013C	713.752	-0.172866	0.161489	-1.07045	0.284418	0.530673
YNL002C	4034.32	-0.172861	0.0778236	-2.2212	0.0263376	0.142845
YNL321W	1950.81	-0.172827	0.132358	-1.30576	0.191635	0.427315
YCL005W-A	746.989	-0.172749	0.1467	-1.17757	0.238969	0.481206
YNL219C	4097.21	-0.172629	0.115419	-1.49568	0.134737	0.353609
YLR259C	5080.56	-0.172626	0.0946862	-1.82314	0.0682818	0.246445
YIL147C	1534.8	-0.172592	0.121262	-1.42329	0.154652	0.380999
YMR190C	529.792	-0.172413	0.199107	-0.865934	0.386527	0.626852
YLR224W	1434.59	-0.172281	0.102638	-1.67854	0.0932423	0.289667
YBL040C	1456.67	-0.172236	0.114736	-1.50114	0.133319	0.351396
YNL247W	5384.23	-0.172132	0.0943548	-1.82431	0.0681053	0.246409
YGR147C	676.048	-0.172074	0.121878	-1.41185	0.157994	0.386042
YER127W	1611.01	-0.172038	0.106974	-1.60822	0.107787	0.314451
YNL155W	446.638	-0.172002	0.200652	-0.857218	0.391324	0.629894
YDR211W	2505.42	-0.17186	0.100734	-1.70608	0.0879935	0.281552
YGR026W	2551.04	-0.171847	0.0926775	-1.85425	0.0637033	0.236747
YLR466W	3472.89	-0.171818	0.126831	-1.3547	0.175512	0.409038
YHL029C	2247.69	-0.171683	0.114803	-1.49546	0.134794	0.353609
YGR285C	15190.5	-0.171622	0.0871966	-1.96822	0.049043	0.20516
YMR215W	7095.57	-0.171504	0.0877679	-1.95407	0.0506935	0.207739
YOR030W	598.743	-0.171469	0.206737	-0.829407	0.406874	0.643298
YML086C	3264.09	-0.171457	0.102085	-1.67955	0.0930443	0.289664
YDR438W	562.85	-0.171447	0.135518	-1.26512	0.205828	0.443936
YDL173W	806.367	-0.171414	0.131845	-1.30012	0.193558	0.430263
YOR349W	714.496	-0.17129	0.128884	-1.32902	0.18384	0.420866
YBR115C	2764.19	-0.171257	0.117001	-1.46372	0.14327	0.364491
YOR033C	644.95	-0.171241	0.113984	-1.50232	0.133013	0.351396
YDR175C	446.1	-0.17119	0.198502	-0.862409	0.388463	0.627709
YCR042C	1269.21	-0.171098	0.149449	-1.14486	0.252265	0.49498
YGR116W	3519.01	-0.171083	0.103812	-1.648	0.0993524	0.298534
YJR013W	707.293	-0.171083	0.130319	-1.3128	0.189251	0.424724
YBR073W	1505.71	-0.171041	0.134833	-1.26854	0.204605	0.443137
YDL160C	1702.17	-0.171033	0.104585	-1.63535	0.101975	0.303755
YGL228W	1781.79	-0.170981	0.0965442	-1.77101	0.0765591	0.25984
YNL273W	498.759	-0.17095	0.204584	-0.835595	0.403383	0.63984
YOR118W	1231.34	-0.170792	0.106582	-1.60245	0.109056	0.31557
YDR427W	1867.42	-0.170721	0.114312	-1.49346	0.135317	0.354101
YOR294W	1660.32	-0.170625	0.111951	-1.52411	0.127481	0.342733
YOR007C	4184.29	-0.170528	0.111804	-1.52523	0.127201	0.342662
YOR259C	2029.14	-0.17043	0.0817565	-2.08461	0.0371051	0.175898
YEL026W	7287.52	-0.170426	0.116918	-1.45766	0.144935	0.367364
YOR269W	652.228	-0.170232	0.131135	-1.29814	0.194239	0.43063
YPR033C	7060.19	-0.170186	0.0987623	-1.72318	0.0848553	0.275338
YGL195W	7151.69	-0.169912	0.0995867	-1.70617	0.0879761	0.281552
YLR291C	2506.6	-0.169898	0.112112	-1.51543	0.129662	0.345812
YOR346W	1524.13	-0.169801	0.138721	-1.22405	0.220933	0.462178
YDR406W	1015.88	-0.169751	0.126498	-1.34193	0.179618	0.414554
YBL106C	553.925	-0.16958	0.169052	-1.00313	0.3158	0.558225
YCL061C	393.021	-0.169562	0.165645	-1.02365	0.306001	0.548653
YKR096W	726.469	-0.169519	0.141479	-1.19819	0.230844	0.473998
YGR013W	504.605	-0.169509	0.129624	-1.30769	0.190978	0.427254
YGL069C	531.401	-0.169492	0.147612	-1.14823	0.250874	0.493723
YKL014C	3215.09	-0.169451	0.0838087	-2.02188	0.043189	0.193401
YOL149W	586.786	-0.169429	0.112927	-1.50034	0.133526	0.351556
YJR017C	1125.8	-0.169385	0.130936	-1.29365	0.195787	0.43264
YIL021W	1149.67	-0.169358	0.124009	-1.36569	0.172036	0.403945
YGR123C	2518.82	-0.169345	0.101497	-1.66848	0.0952201	0.292624
YNL169C	2121.55	-0.169303	0.141488	-1.19659	0.231465	0.475078
YOL059W	3728.92	-0.169155	0.0735972	-2.29839	0.0215396	0.12584
YEL009C	22015.3	-0.169138	0.0780631	-2.16669	0.0302587	0.156321
YMR224C	420.841	-0.168911	0.214797	-0.786378	0.431646	0.666509
YPL249C-A	12113.9	-0.168865	0.105135	-1.60618	0.108234	0.314952
YMR155W	794.417	-0.168681	0.107993	-1.56196	0.118297	0.330005
YDR475C	546.54	-0.168602	0.154446	-1.09166	0.274985	0.520807
YGR245C	4692.21	-0.168561	0.111646	-1.50978	0.1311	0.348134
YPL163C	4266.71	-0.168548	0.122764	-1.37295	0.169768	0.401065
YDL117W	1073.36	-0.168268	0.132682	-1.2682	0.204725	0.443137
YHR151C	1659.41	-0.168265	0.118691	-1.41767	0.156288	0.383757
YAL063C	524.755	-0.168236	0.144854	-1.16142	0.24547	0.489536
YBR227C	463.33	-0.168205	0.159638	-1.05367	0.292034	0.536879
[truncated: 1,917 more rows]

## Sheet: Mini_vs_WT
Gene	baseMean	log2FoldChange	lfcSE	stat	pvalue	padj
YBR296C	1769.38	-2.70802	0.434396	-6.23399	4.54715e-10	8.63241e-08
YFL066C	137.504	-2.00551	0.387676	-5.17315	2.30174e-07	1.71135e-05
YDR039C	3784.48	-1.98033	0.150234	-13.1816	1.11945e-39	4.16154e-36
YMR011W	5310.19	-1.59066	0.27481	-5.7882	7.11434e-09	9.27984e-07
YPR133C	5843.91	-1.45862	0.682504	-2.13716	0.0325852	0.129403
YOR040W	249.785	-1.34971	0.202039	-6.68045	2.38212e-11	7.37961e-09
YBR297W	314.315	-1.33676	0.208102	-6.42359	1.331e-10	3.19225e-08
YFR032C	227.368	-1.31829	0.201852	-6.53098	6.53426e-11	1.73508e-08
YDL037C	3677.89	-1.27697	0.142459	-8.96378	3.13743e-19	3.3324e-16
YNR075W	852.508	-1.23563	0.4326	-2.85629	0.00428629	0.0312437
YOL104C	225.235	-1.18409	0.223847	-5.28974	1.22491e-07	1.01191e-05
YGL199C	233.287	-1.17979	0.322092	-3.6629	0.000249376	0.00391571
YMR102C	1640.7	-1.16496	0.123153	-9.45948	3.09487e-21	4.60207e-18
YJL153C	245.638	-1.14622	0.234612	-4.88561	1.0311e-06	6.13297e-05
YOL016C	1244.94	-1.13978	0.394511	-2.88909	0.00386354	0.0290156
YEL041W	189.454	-1.11726	0.224454	-4.97768	6.43502e-07	4.16038e-05
YLR120C	5281.84	-1.06116	0.249495	-4.25321	2.10727e-05	0.000584611
YDL033C	163.71	-1.05422	0.263999	-3.99328	6.51667e-05	0.00144308
YOR009W	677.549	-1.04055	0.175169	-5.94027	2.84549e-09	4.07758e-07
YHR218W	286.459	-1.02984	0.386353	-2.66554	0.00768637	0.0475442
YJL139C	547.532	-1.00736	0.149426	-6.74152	1.5674e-11	5.29711e-09
YPL221W	5047.04	-0.99928	0.147804	-6.76084	1.37196e-11	4.85739e-09
YDL039C	13316.8	-0.993887	0.120768	-8.22976	1.87596e-16	1.74347e-13
YLR121C	2498.43	-0.987365	0.162132	-6.08991	1.12978e-09	1.848e-07
YHR211W	825.577	-0.979783	0.109256	-8.96778	3.02544e-19	3.3324e-16
YAL040C	3754.76	-0.979416	0.173206	-5.65463	1.56179e-08	1.76845e-06
YIL150C	169.614	-0.969026	0.248944	-3.89254	9.91987e-05	0.00196678
YCL049C	699.815	-0.967229	0.19709	-4.90754	9.22275e-07	5.66704e-05
YDR523C	152.12	-0.961181	0.223752	-4.29573	1.74116e-05	0.000515759
YAR071W	1002.6	-0.956405	0.131322	-7.28292	3.2666e-13	1.51795e-10
YJL108C	167.168	-0.949426	0.22073	-4.3013	1.69799e-05	0.00050701
YGR249W	149.695	-0.945498	0.259204	-3.6477	0.000264596	0.00405623
YBR033W	324.786	-0.940396	0.199897	-4.70442	2.54594e-06	0.00012134
YOL091W	139.47	-0.926824	0.308338	-3.00587	0.00264825	0.0223239
YLR397C	1714.06	-0.926533	0.121392	-7.63257	2.30116e-14	1.42576e-11
YGR177C	1107.74	-0.923521	0.145855	-6.33177	2.42372e-10	5.00565e-08
YOL011W	3890.38	-0.923028	0.119127	-7.74824	9.31751e-15	6.29779e-12
YNR016C	24769.9	-0.922341	0.267754	-3.44474	0.000571609	0.00725184
YDR545W	5884	-0.917788	0.159645	-5.74893	8.98085e-09	1.07698e-06
YNR076W	219.126	-0.915774	0.314314	-2.91356	0.00357332	0.0274743
YGR203W	214.425	-0.915727	0.190945	-4.79578	1.62047e-06	8.66776e-05
YDL245C	221.44	-0.909482	0.235006	-3.87003	0.000108822	0.00211251
YPL057C	2075.34	-0.897677	0.295662	-3.03615	0.00239618	0.0208369
YBR093C	6680.47	-0.897438	0.344237	-2.60704	0.00913287	0.0536143
IRT1	280.2	-0.897168	0.221274	-4.05455	5.02312e-05	0.00117075
YPR202W	265.784	-0.896962	0.207877	-4.31486	1.59706e-05	0.000482688
YJL094C	2129.17	-0.895103	0.180267	-4.96542	6.85509e-07	4.39376e-05
YML059C	2382.78	-0.893566	0.121607	-7.34798	2.01225e-13	9.97405e-11
YMR316W	693.166	-0.89173	0.206176	-4.32509	1.52471e-05	0.000470382
YJL083W	408.631	-0.890607	0.151831	-5.86578	4.47038e-09	6.15505e-07
YBR030W	919.75	-0.888582	0.130244	-6.82245	8.94979e-12	3.32709e-09
YGR254W	34667.3	-0.882143	0.293729	-3.00326	0.00267108	0.0224654
YNL339C	2454.19	-0.881928	0.141546	-6.23068	4.6442e-10	8.63241e-08
YPL081W	1545.9	-0.876102	0.128115	-6.83841	8.00759e-12	3.1335e-09
YKL198C	907.371	-0.855466	0.143923	-5.9439	2.78318e-09	4.07758e-07
YCR024C	299.11	-0.853151	0.23057	-3.70018	0.000215445	0.00353606
YLR178C	159.936	-0.847353	0.254449	-3.33014	0.000868009	0.00994399
YOR152C	249.354	-0.845315	0.246746	-3.42585	0.000612876	0.00760724
YEL023C	312.072	-0.838082	0.191898	-4.36734	1.25768e-05	0.000406558
YDR423C	223.819	-0.832938	0.214366	-3.88558	0.000102084	0.00201326
YOR273C	1175.82	-0.828111	0.329327	-2.51455	0.0119183	0.0651623
YIR019C	527.004	-0.825533	0.158284	-5.21552	1.83299e-07	1.39064e-05
YMR009W	200.87	-0.822068	0.24435	-3.36431	0.00076736	0.00905606
YDL156W	169.899	-0.816961	0.26311	-3.10502	0.00190267	0.0176829
YPR054W	456.054	-0.810848	0.160755	-5.04399	4.55911e-07	3.08155e-05
YOL105C	1265.19	-0.808853	0.134652	-6.00698	1.89008e-09	2.98995e-07
SCR1	320.744	-0.807351	0.177243	-4.55506	5.23713e-06	0.00021162
YOL020W	2901.02	-0.80506	0.121863	-6.6063	3.94051e-11	1.12683e-08
YFR018C	1364.71	-0.799402	0.149632	-5.34245	9.16992e-08	8.31444e-06
YAR050W	416.033	-0.794709	0.218269	-3.64096	0.000271621	0.00413862
YEL060C	2861.94	-0.788047	0.325742	-2.41923	0.0155533	0.0781341
YNL278W	624.909	-0.7868	0.150523	-5.22709	1.72198e-07	1.31989e-05
YDR072C	5484.19	-0.786324	0.111771	-7.03515	1.99042e-12	8.70517e-10
YLR417W	387.718	-0.786094	0.212054	-3.70705	0.00020969	0.0034878
YPL024W	253.642	-0.78207	0.246515	-3.1725	0.00151132	0.014883
YDR342C	829.374	-0.782025	0.365059	-2.14219	0.0321782	0.128419
YGL249W	169.252	-0.781264	0.337908	-2.31206	0.0207741	0.0948795
YGR259C	224.944	-0.780004	0.316814	-2.46202	0.0138155	0.0719298
YGR283C	652.209	-0.779341	0.121879	-6.3944	1.61176e-10	3.52453e-08
YHR186C	1120.21	-0.778879	0.0995248	-7.82598	5.03727e-15	3.74521e-12
YLL061W	265.704	-0.777845	0.223091	-3.48668	0.000489061	0.0064357
YBR114W	928.279	-0.776203	0.171648	-4.52205	6.12428e-06	0.000243497
YGR138C	3963.64	-0.774784	0.122156	-6.34259	2.25929e-10	4.79937e-08
YDR509W	133.637	-0.774547	0.338568	-2.28772	0.0221541	0.0985478
YNL204C	197.608	-0.773585	0.227379	-3.40219	0.000668486	0.00816123
YLR273C	136.77	-0.773024	0.250661	-3.08395	0.00204275	0.0185898
YKR102W	508.037	-0.769104	0.168365	-4.56807	4.92241e-06	0.000201089
YGR146C	513.525	-0.76638	0.160467	-4.77593	1.78881e-06	9.43246e-05
YJL222W	505.763	-0.762522	0.191453	-3.98281	6.81051e-05	0.00148493
YKL182W	40336.2	-0.761386	0.226138	-3.36691	0.000760154	0.00899959
YDR343C	395.923	-0.760721	0.520582	-1.46129	0.143936	0.358204
YOL110W	328.228	-0.760465	0.166076	-4.57901	4.67178e-06	0.000194048
YGL016W	1635.98	-0.75956	0.123913	-6.12976	8.80105e-10	1.49473e-07
YKL151C	546.01	-0.75909	0.123455	-6.1487	7.81229e-10	1.38296e-07
YDR213W	1028.64	-0.756279	0.181645	-4.16349	3.13415e-05	0.000814768
YER087W	201.628	-0.754712	0.21638	-3.4879	0.000486822	0.00641758
YPR156C	6604.35	-0.754513	0.156292	-4.82757	1.38206e-06	7.61158e-05
YHL012W	788.986	-0.754211	0.143846	-5.24319	1.57821e-07	1.26172e-05
YLL012W	1740.38	-0.752072	0.130205	-5.77608	7.6461e-09	9.47479e-07
YHR092C	2457.02	-0.746502	0.181345	-4.11646	3.84729e-05	0.000960006
YCR098C	157.163	-0.745655	0.209447	-3.56011	0.000370698	0.00523831
YAR035W	167.156	-0.73918	0.261243	-2.82947	0.00466247	0.0332045
YOL015W	139.065	-0.738114	0.271832	-2.71533	0.006621	0.0430684
YGR296W	411.499	-0.735732	1.65295	-0.445103	0.656245	0.851426
YML123C	36947	-0.731374	0.255386	-2.8638	0.00418592	0.0308142
YER158C	1502.89	-0.730178	0.167354	-4.36306	1.28254e-05	0.000412799
YDL233W	279.192	-0.729704	0.194666	-3.74849	0.0001779	0.00304065
YGR096W	294.654	-0.729104	0.183856	-3.96563	7.32033e-05	0.00156849
YJR151C	475.231	-0.727002	0.202588	-3.58857	0.000332497	0.00487911
YMR280C	250.055	-0.725654	0.210683	-3.4443	0.000572539	0.00725184
YAL042C-A	136.379	-0.725509	0.284649	-2.54879	0.0108099	0.060571
YMR124W	642.603	-0.724664	0.146872	-4.93397	8.05747e-07	5.03423e-05
YGR142W	136.247	-0.724268	0.269803	-2.68443	0.0072653	0.0459723
YFL001W	675.264	-0.722034	0.139765	-5.16608	2.39057e-07	1.75979e-05
YJL046W	197.297	-0.718952	0.237432	-3.02804	0.00246148	0.0212557
YER190W	615.305	-0.71866	0.286516	-2.50827	0.0121324	0.066132
YGR233C	1714.4	-0.712338	0.159	-4.48011	7.46047e-06	0.000277343
YML116W	579.793	-0.710857	0.163484	-4.34817	1.37278e-05	0.00043066
YLL029W	1197.05	-0.710598	0.118468	-5.99822	1.99492e-09	3.09005e-07
YKL201C	796.307	-0.710546	0.135793	-5.23256	1.67179e-07	1.31989e-05
YPR157W	342.836	-0.709798	0.192685	-3.68372	0.000229858	0.0037152
YBR287W	4142.83	-0.707634	0.29663	-2.38558	0.0170524	0.0830828
YBR133C	1842.98	-0.703933	0.148475	-4.74108	2.1258e-06	0.000104671
YMR008C	4615.21	-0.703913	0.33533	-2.09917	0.0358024	0.138041
YPL113C	209.881	-0.702054	0.197146	-3.56109	0.000369316	0.00523831
YDL186W	198.814	-0.701614	0.261668	-2.68131	0.00733345	0.0463641
YBR150C	347.116	-0.695767	0.184589	-3.76927	0.000163723	0.00285746
YDR488C	404.326	-0.695735	0.181798	-3.82697	0.000129728	0.00237134
YLR141W	290.308	-0.695229	0.219981	-3.1604	0.00157553	0.0153125
YJL132W	218.234	-0.694752	0.201544	-3.44714	0.000566549	0.00721283
YOR034C	1385.13	-0.691029	0.155768	-4.43627	9.15316e-06	0.000324065
YHR136C	159.878	-0.689484	0.291171	-2.36797	0.017886	0.0860727
YER091C	1986.03	-0.688979	0.161362	-4.26977	1.95671e-05	0.000559544
YHR171W	149.665	-0.688532	0.240785	-2.85953	0.00424271	0.0310173
YER169W	1674.55	-0.688446	0.135912	-5.06539	4.07575e-07	2.78011e-05
YDR380W	468.149	-0.68542	0.151693	-4.51847	6.22867e-06	0.000246331
YFR053C	315.838	-0.679953	0.26398	-2.57577	0.0100017	0.0573344
YOR120W	252.229	-0.679362	0.202874	-3.34869	0.000811941	0.0094885
YBR020W	308.179	-0.679297	0.160058	-4.24406	2.19508e-05	0.00060446
YER144C	1113.42	-0.676713	0.164116	-4.1234	3.73325e-05	0.000937726
YNL321W	1950.81	-0.673878	0.132783	-5.07502	3.87448e-07	2.71762e-05
YAR018C	734.637	-0.673378	0.22328	-3.01584	0.00256265	0.0219471
YLR246W	195.712	-0.673158	0.195164	-3.44918	0.000562285	0.00717082
YCR081W	529.521	-0.670135	0.141719	-4.72862	2.26049e-06	0.000109848
YPL219W	221.003	-0.666477	0.207216	-3.21634	0.00129839	0.0133719
YDR009W	137.87	-0.666111	0.277971	-2.39633	0.01656	0.0814848
YGL254W	261.65	-0.666076	0.206882	-3.21959	0.00128375	0.0132934
YEL011W	327.226	-0.66582	0.154993	-4.29581	1.7406e-05	0.000515759
YNL077W	312.464	-0.664716	0.243849	-2.72593	0.00641212	0.0419666
YOL107W	313.984	-0.663408	0.237746	-2.7904	0.00526429	0.036458
YHL048W	1155.65	-0.663174	0.21436	-3.09374	0.00197648	0.0181646
YBR065C	311.765	-0.662773	0.152077	-4.35814	1.31173e-05	0.000418572
YJR053W	159.021	-0.662488	0.285873	-2.31742	0.0204807	0.0938227
YJL197W	1284.35	-0.661722	0.120376	-5.49713	3.86018e-08	3.82672e-06
YPL231W	36085.2	-0.661239	0.243815	-2.71205	0.0066869	0.0433076
YNR059W	771.822	-0.660741	0.208488	-3.16921	0.00152855	0.0149733
YMR013C	746.141	-0.660094	0.143265	-4.60749	4.07562e-06	0.000174151
YMR182C	450.495	-0.659461	0.141182	-4.671	2.99743e-06	0.000139519
YER130C	1012.46	-0.657766	0.102511	-6.41653	1.39417e-10	3.23927e-08
YCR061W	330.451	-0.657574	0.188647	-3.48574	0.000490786	0.00644698
YDL062W	152.305	-0.65634	0.276286	-2.37558	0.0175213	0.0845916
YNL289W	537.896	-0.655503	0.198814	-3.29706	0.000977014	0.0107823
YHL050C	559.189	-0.655214	0.282308	-2.32092	0.0202912	0.0932829
YPL272C	194.146	-0.648493	0.233575	-2.77638	0.00549681	0.0375632
YDR336W	249.779	-0.648142	0.215093	-3.01331	0.00258419	0.0220337
YML037C	133.695	-0.648137	0.262239	-2.47155	0.0134529	0.0706873
YCR083W	206.145	-0.64773	0.239315	-2.7066	0.00679762	0.0438287
YCL038C	1206.69	-0.647568	0.180486	-3.58791	0.000333343	0.00487911
YHR048W	763.45	-0.647185	0.172606	-3.7495	0.00017719	0.0030355
YGR250C	1061.56	-0.646997	0.149874	-4.31693	1.58217e-05	0.000482107
YNL210W	300.039	-0.646123	0.160358	-4.02926	5.59522e-05	0.00127609
YDL220C	356.208	-0.645413	0.153638	-4.20087	2.65896e-05	0.00071113
YGR134W	778.09	-0.64164	0.133555	-4.80431	1.55284e-06	8.36619e-05
YHR032W	3406.28	-0.638651	0.107097	-5.96329	2.47212e-09	3.75106e-07
YML035C	2008.27	-0.638558	0.114527	-5.57563	2.4663e-08	2.61957e-06
YDR420W	3073.25	-0.638369	0.0917383	-6.95858	3.4371e-12	1.41971e-09
YDR502C	1485.99	-0.638298	0.164169	-3.88806	0.000101049	0.00199814
YPL040C	389.092	-0.637184	0.166738	-3.82146	0.000132666	0.00240578
YJR098C	219.508	-0.635557	0.220915	-2.87693	0.00401558	0.0297666
YPL155C	697.422	-0.635513	0.157261	-4.04112	5.31957e-05	0.00122829
YOR059C	353.8	-0.634071	0.1561	-4.06194	4.86664e-05	0.00114143
YLR305C	2823.92	-0.633767	0.0862012	-7.35218	1.94999e-13	9.97405e-11
YPR117W	1239.54	-0.632671	0.133765	-4.72972	2.24834e-06	0.000109848
YIL056W	1955.02	-0.631844	0.12079	-5.23094	1.6865e-07	1.31989e-05
YBR238C	6560.85	-0.630143	0.100313	-6.28176	3.34766e-10	6.54995e-08
YDR419W	386.454	-0.62949	0.156635	-4.01882	5.84902e-05	0.00132181
YGR070W	286.699	-0.628956	0.212488	-2.95996	0.0030768	0.0247619
YCL010C	413.177	-0.628844	0.139907	-4.49471	6.96632e-06	0.000262917
YPR147C	955.832	-0.625578	0.14835	-4.2169	2.47687e-05	0.000669657
YOR011W	1396.05	-0.624266	0.139787	-4.46584	7.97535e-06	0.00029067
YPL125W	1123.54	-0.622254	0.146809	-4.23852	2.24995e-05	0.000617284
YER153C	134.081	-0.622095	0.293579	-2.119	0.03409	0.133681
YLR084C	2351.84	-0.622067	0.118996	-5.22761	1.71716e-07	1.31989e-05
SRG1	367.595	-0.621702	0.194172	-3.2018	0.00136571	0.0139096
YLL066C	1277.13	-0.621557	0.161384	-3.85142	0.000117433	0.00221041
YOR153W	38096.5	-0.620718	0.0937114	-6.62371	3.50284e-11	1.04174e-08
YPR032W	962.54	-0.620004	0.130619	-4.74667	2.06795e-06	0.000102501
YDR308C	163.283	-0.61993	0.291436	-2.12716	0.0334068	0.131746
YKL215C	690.04	-0.619063	0.134687	-4.5963	4.30054e-06	0.000179632
YGR036C	893.515	-0.619044	0.173613	-3.56566	0.000362944	0.00516952
YEL077C	936.236	-0.618955	0.157967	-3.91825	8.91941e-05	0.00181687
YLR234W	187.663	-0.618581	0.220769	-2.80194	0.00507957	0.0355618
YEL032W	2506.49	-0.61792	0.121099	-5.10261	3.35e-07	2.39493e-05
YHR124W	424.852	-0.617232	0.178842	-3.45128	0.000557933	0.00712754
YCR054C	576.468	-0.617075	0.151801	-4.06503	4.80261e-05	0.00113634
YJL106W	151.879	-0.615341	0.267784	-2.2979	0.0215677	0.0971014
YLR457C	142.719	-0.61489	0.269259	-2.28364	0.0223928	0.0992197
YDR411C	1002.96	-0.612988	0.131132	-4.67457	2.94563e-06	0.000138612
YGR163W	467.353	-0.611868	0.165149	-3.70495	0.000211432	0.00350111
YCR067C	2540.47	-0.609794	0.122318	-4.98533	6.18565e-07	4.10628e-05
YBL034C	559.151	-0.609311	0.125462	-4.85652	1.19466e-06	6.99391e-05
YBR255C-A	194.687	-0.6085	0.254314	-2.39271	0.0167243	0.0820759
YMR100W	548.627	-0.608231	0.158344	-3.84119	0.000122439	0.00228153
YBL018C	225.611	-0.608156	0.228364	-2.6631	0.00774238	0.0476568
YGR295C	3291.49	-0.608075	0.147195	-4.13107	3.61074e-05	0.00091624
YCR068W	454.44	-0.607478	0.16647	-3.64917	0.000263088	0.00404981
YML082W	1348.68	-0.607345	0.114239	-5.31645	1.05814e-07	9.14799e-06
YGL178W	2738.23	-0.606974	0.121083	-5.01288	5.36219e-07	3.5917e-05
YOR344C	1655.06	-0.606764	0.0935125	-6.48859	8.66448e-11	2.22139e-08
YMR180C	294.473	-0.606651	0.174342	-3.47967	0.000502034	0.00655997
YAL002W	691.248	-0.606516	0.135102	-4.48932	7.14494e-06	0.000266948
YER164W	1590.1	-0.606193	0.125511	-4.82981	1.36663e-06	7.58276e-05
ICR1	382.201	-0.605405	0.189228	-3.19934	0.00137742	0.0139585
YLR256W	4537.7	-0.604724	0.132913	-4.54976	5.37064e-06	0.000215842
YGR143W	1938.76	-0.6038	0.135253	-4.46422	8.03592e-06	0.000291449
YNR045W	249.634	-0.602393	0.206427	-2.91819	0.00352064	0.0272383
YPL279C	566.448	-0.602142	0.1434	-4.19903	2.68065e-05	0.00071181
YLR223C	2433.79	-0.602054	0.1148	-5.24437	1.56815e-07	1.26172e-05
YAL053W	4156.18	-0.601358	0.154323	-3.89674	9.74971e-05	0.00194863
YJR119C	380.103	-0.600725	0.161077	-3.72942	0.000191924	0.00323573
YLR347C	4212.17	-0.600234	0.0974731	-6.15794	7.36966e-10	1.33642e-07
YGL063W	557.678	-0.599322	0.143831	-4.16685	3.0884e-05	0.000805694
YOR204W	12466.3	-0.598408	0.100744	-5.93991	2.85184e-09	4.07758e-07
YJL078C	4885.28	-0.598007	0.0893434	-6.69335	2.18116e-11	7.05083e-09
YCL040W	940.161	-0.597597	0.160536	-3.7225	0.00019726	0.00331316
YOR066W	1362.66	-0.597558	0.125011	-4.78003	1.75271e-06	9.30812e-05
YML042W	219.859	-0.597547	0.217047	-2.75308	0.00590379	0.0395091
YER018C	252.595	-0.595839	0.193984	-3.07159	0.00212925	0.0191549
YIL173W	525.826	-0.595348	0.247684	-2.40366	0.016232	0.0803494
YBR192W	430.91	-0.594137	0.157366	-3.7755	0.000159688	0.0028068
YJL171C	2329.39	-0.593983	0.137178	-4.33003	1.49087e-05	0.000461859
YDL241W	274.675	-0.593811	0.309406	-1.9192	0.0549594	0.187157
YPL075W	1386.34	-0.592877	0.0925966	-6.40279	1.52565e-10	3.43735e-08
YOR137C	664.539	-0.592797	0.185574	-3.1944	0.00140121	0.0141008
YCL024W	316.062	-0.592599	0.200212	-2.95986	0.00307774	0.0247619
YLR436C	2033.01	-0.592372	0.110491	-5.36127	8.26368e-08	7.68005e-06
YDR277C	165.293	-0.592225	0.244969	-2.41756	0.0156251	0.0783256
YHR033W	573.936	-0.591926	0.163512	-3.62007	0.000294523	0.00443275
YJR008W	151.731	-0.591822	0.331606	-1.78472	0.0743072	0.230006
YOR178C	497.194	-0.590944	0.146923	-4.02215	5.76698e-05	0.00131124
YGR288W	217.505	-0.590813	0.212483	-2.78052	0.00542725	0.0372767
YFL050C	537.412	-0.590645	0.143732	-4.10935	3.96773e-05	0.000970396
YDR159W	936.608	-0.590252	0.121614	-4.8535	1.21301e-06	7.04585e-05
YJR106W	610.343	-0.589641	0.200099	-2.94675	0.00321138	0.0254819
YIL055C	171.004	-0.589542	0.21218	-2.77849	0.00546117	0.0373812
YMR162C	1019.73	-0.58763	0.126175	-4.65727	3.20424e-06	0.000145044
YGR156W	467.074	-0.5874	0.143734	-4.08672	4.37522e-05	0.00105274
YLR430W	2896.18	-0.586658	0.121241	-4.83877	1.30643e-06	7.41476e-05
YBR202W	2425.03	-0.586242	0.145794	-4.02104	5.79409e-05	0.00131339
YOL075C	627.092	-0.586177	0.195487	-2.99855	0.00271265	0.0226868
YPR198W	2083.24	-0.586105	0.159632	-3.6716	0.000241038	0.00383752
YGR217W	1155.45	-0.586095	0.149152	-3.92952	8.51168e-05	0.00175353
YKL068W	1709.32	-0.585962	0.109726	-5.34025	9.2819e-08	8.31457e-06
YER037W	453.565	-0.585672	0.1876	-3.12191	0.00179679	0.0169748
YDR441C	774.591	-0.585437	0.133727	-4.37786	1.19852e-05	0.000391051
YKL217W	167.324	-0.584146	0.24968	-2.33958	0.0193054	0.0904774
YAL022C	2281.34	-0.583771	0.129261	-4.51622	6.29547e-06	0.000246455
YFR022W	919.85	-0.58328	0.129904	-4.49008	7.11964e-06	0.000266948
YOR107W	1008.83	-0.583073	0.130903	-4.45425	8.41866e-06	0.000303848
YPL015C	1988.37	-0.58305	0.136851	-4.26046	2.04003e-05	0.000572363
YLL049W	264.95	-0.582043	0.197426	-2.94816	0.00319671	0.0254198
YNL301C	2990.67	-0.581429	0.0901319	-6.45087	1.11208e-10	2.75609e-08
YDL211C	286.79	-0.580003	0.212637	-2.72766	0.00637852	0.0418629
YLR173W	408.748	-0.579991	0.187656	-3.09072	0.00199675	0.0182671
YML133C	1481.14	-0.579803	0.18164	-3.19204	0.00141272	0.0141234
YKL033W	614.493	-0.579719	0.132448	-4.37696	1.20343e-05	0.000391051
YOR385W	417.527	-0.579472	0.228082	-2.54063	0.0110654	0.0616756
YOR202W	14750	-0.578793	0.710345	-0.814805	0.415184	0.680323
YLR343W	715.178	-0.57813	0.133885	-4.3181	1.57378e-05	0.000482107
YDR506C	279.569	-0.577589	0.243625	-2.37081	0.0177492	0.0855808
YPR119W	2013.31	-0.577349	0.162148	-3.56062	0.000369975	0.00523831
YGL064C	412.709	-0.575665	0.185483	-3.1036	0.00191183	0.0177237
YOR154W	780.596	-0.57539	0.124295	-4.62922	3.67049e-06	0.00016148
YNL230C	279.146	-0.575298	0.201496	-2.85514	0.00430184	0.0312957
YDR424C	170.836	-0.574576	0.219135	-2.62202	0.008741	0.0519499
YDR040C	6021.26	-0.571398	0.11218	-5.09358	3.51366e-07	2.48801e-05
YGR281W	2556.45	-0.571396	0.118282	-4.83081	1.35982e-06	7.58276e-05
YDL096C	216.77	-0.570966	0.311037	-1.83569	0.0664042	0.2141
YOR349W	714.496	-0.57051	0.129781	-4.39594	1.10296e-05	0.000371065
YFL036W	1511.13	-0.570013	0.12673	-4.49785	6.86431e-06	0.000261724
YJL005W	816.448	-0.569719	0.137607	-4.14018	3.47033e-05	0.000886664
YER045C	410.007	-0.569318	0.175368	-3.24642	0.00116865	0.0123463
YMR163C	337.908	-0.569029	0.213188	-2.66914	0.0076046	0.0472517
YPL233W	240.751	-0.568873	0.205626	-2.76655	0.0056653	0.0383271
YCR032W	558.386	-0.56849	0.123546	-4.60144	4.19583e-06	0.000178263
YLL026W	863.441	-0.568489	0.161383	-3.5226	0.000427336	0.00581913
YGL180W	219.442	-0.567846	0.306533	-1.85248	0.0639574	0.207924
YFR016C	907.855	-0.567321	0.146317	-3.87734	0.000105604	0.00206622
YLL038C	297.537	-0.56618	0.228985	-2.47256	0.0134148	0.0705367
YKL125W	1363.62	-0.565774	0.11703	-4.83442	1.33532e-06	7.52129e-05
YJL225C	2555.53	-0.565451	0.11869	-4.76412	1.8968e-06	9.72599e-05
YER041W	421.34	-0.564915	0.153117	-3.68944	0.000224745	0.00366442
YNR065C	607.363	-0.564863	0.15921	-3.5479	0.00038831	0.00539643
YDR242W	408.641	-0.564277	0.165067	-3.41847	0.000629745	0.00775191
YOL021C	3528.18	-0.56378	0.0976028	-5.77627	7.63743e-09	9.47479e-07
YPL019C	5163.93	-0.563777	0.142105	-3.96734	7.26785e-05	0.00156175
YHR035W	145.19	-0.563404	0.229602	-2.45384	0.0141341	0.0732316
YMR133W	199.497	-0.562506	0.272498	-2.06426	0.0389933	0.14657
YEL031W	12622.8	-0.562318	0.115934	-4.85034	1.23252e-06	7.10372e-05
YJL165C	1197.26	-0.561696	0.122876	-4.57125	4.84818e-06	0.000200257
YLL063C	320.068	-0.561522	0.169178	-3.31912	0.000903022	0.0102519
YMR104C	287.712	-0.561299	0.218055	-2.57411	0.0100498	0.0574369
YML075C	5230.07	-0.56103	0.105116	-5.33725	9.43659e-08	8.35251e-06
YDR291W	796.944	-0.560683	0.126929	-4.4173	9.99418e-06	0.000345613
YKR097W	174.645	-0.56014	0.32471	-1.72504	0.0845195	0.252819
YMR106C	191.765	-0.559772	0.218951	-2.55661	0.0105697	0.059625
YDL234C	663.31	-0.559617	0.152687	-3.66513	0.000247215	0.00390243
YDR334W	914.495	-0.559605	0.124218	-4.50504	6.6362e-06	0.00025698
YKL209C	5225.36	-0.559396	0.0998599	-5.60181	2.12125e-08	2.28573e-06
YDR217C	842.624	-0.558893	0.133939	-4.17274	3.00958e-05	0.000787896
YMR065W	246.514	-0.558841	0.20012	-2.79253	0.00522975	0.0363055
YOR049C	497.888	-0.558331	0.220861	-2.52798	0.0114721	0.063464
YDR013W	293.05	-0.558302	0.172667	-3.23341	0.00122322	0.0127913
YDL194W	394.071	-0.558218	0.183607	-3.04029	0.00236347	0.0206666
YDR011W	6300.23	-0.557858	0.115688	-4.82207	1.42073e-06	7.76698e-05
YMR317W	646.911	-0.557807	0.12822	-4.3504	1.3589e-05	0.000429934
YPR121W	701.948	-0.556279	0.137404	-4.0485	5.15467e-05	0.00119392
YER073W	2914.27	-0.555918	0.129479	-4.2935	1.75874e-05	0.000518899
YOR308C	308.476	-0.555768	0.197575	-2.81295	0.00490886	0.0345947
YDL010W	339.143	-0.555164	0.175995	-3.15443	0.00160813	0.0155832
YJL095W	804.082	-0.554449	0.153674	-3.60795	0.000308624	0.00459843
YBR203W	398.142	-0.554257	0.186681	-2.969	0.00298767	0.0244102
YMR016C	1186.67	-0.554068	0.121346	-4.56602	4.97066e-06	0.00020195
YPR008W	1693.58	-0.553792	0.133828	-4.13809	3.5021e-05	0.000891715
YKR045C	241.875	-0.553558	0.232994	-2.37584	0.017509	0.0845871
YPL268W	766.695	-0.551815	0.155568	-3.5471	0.000389499	0.00540285
YPL183C	3391.61	-0.551528	0.103869	-5.30982	1.09735e-07	9.27134e-06
YNR019W	2148.62	-0.551436	0.159283	-3.46199	0.000536189	0.00690912
YGL055W	99800.1	-0.550913	0.30276	-1.81964	0.0688142	0.218274
YBL097W	179.167	-0.550793	0.235779	-2.33606	0.0194884	0.090958
YDR345C	64719.2	-0.54956	0.114153	-4.81423	1.47769e-06	8.01946e-05
YGL143C	229.254	-0.549351	0.213752	-2.57005	0.0101685	0.0579777
YOR093C	748.715	-0.5489	0.120111	-4.56994	4.8786e-06	0.0002004
YDL048C	2453.07	-0.547495	0.112305	-4.87506	1.08773e-06	6.41846e-05
YIL101C	232.223	-0.547321	0.243205	-2.25045	0.0244204	0.1055
YBR131W	358.832	-0.547057	0.170428	-3.20991	0.00132777	0.0136165
YMR238W	1923.4	-0.546321	0.141658	-3.85662	0.000114965	0.00219171
YGR271W	1139.3	-0.545975	0.134243	-4.06706	4.76098e-05	0.00113092
YPL147W	155.887	-0.545738	0.208788	-2.61384	0.00895322	0.0528731
YLR419W	1019.87	-0.544949	0.139985	-3.8929	9.90545e-05	0.00196678
YDR497C	11882.1	-0.544692	0.270772	-2.01162	0.0442596	0.160374
YPL165C	165.58	-0.544625	0.291473	-1.86852	0.061689	0.203036
YKL173W	1160.7	-0.54451	0.127166	-4.28189	1.85312e-05	0.000536108
YBL004W	4715.57	-0.544187	0.0860851	-6.3215	2.59044e-10	5.20538e-08
YLR396C	528.671	-0.544157	0.133911	-4.06358	4.83265e-05	0.00113705
YHR020W	10002	-0.543808	0.0980342	-5.54713	2.90402e-08	3.04104e-06
YER132C	1128.51	-0.543562	0.10907	-4.9836	6.2413e-07	4.10656e-05
YER176W	1174.64	-0.543497	0.12948	-4.19755	2.69823e-05	0.000713528
YJR061W	477.121	-0.542837	0.136141	-3.98731	6.68266e-05	0.00146565
YMR205C	30687.8	-0.542418	0.0955311	-5.67792	1.36341e-08	1.59179e-06
YKL203C	1078.98	-0.541702	0.139448	-3.88462	0.000102489	0.00201589
YKL134C	310.91	-0.541161	0.164402	-3.29169	0.00099587	0.0109222
YMR042W	379.051	-0.540864	0.183732	-2.94377	0.00324241	0.0256646
YGR174C	156.534	-0.540577	0.239291	-2.25908	0.0238787	0.103851
YKL109W	808.209	-0.540232	0.1103	-4.89785	9.68886e-07	5.85664e-05
YCR018C	288.92	-0.539953	0.187185	-2.8846	0.00391915	0.0292559
YMR259C	2242.14	-0.539642	0.117393	-4.59688	4.28866e-06	0.000179632
YCL014W	1144.24	-0.539192	0.168539	-3.19922	0.00137802	0.0139585
YGR157W	3726.54	-0.5381	0.156252	-3.44381	0.000573586	0.00725274
YKL072W	561.396	-0.538058	0.143743	-3.74319	0.000181697	0.00309843
YDL017W	321.89	-0.537992	0.231348	-2.32547	0.0200469	0.0928073
YLR393W	137.777	-0.537875	0.215803	-2.49244	0.0126869	0.0681607
YDR247W	515.313	-0.537499	0.162215	-3.31351	0.000921337	0.010379
YPL082C	1738.85	-0.537493	0.0911546	-5.89649	3.7131e-09	5.20885e-07
YBR220C	1919.24	-0.536681	0.142252	-3.77274	0.000161462	0.0028313
YAR031W	303.927	-0.536391	0.176493	-3.03917	0.00237232	0.0206745
YDR187C	440.929	-0.535402	0.163542	-3.27379	0.00106117	0.011484
YOR229W	898.896	-0.535069	0.154799	-3.45654	0.000547168	0.00701412
YJR160C	440.464	-0.534947	0.177756	-3.00945	0.00261721	0.0221282
YDR216W	585.852	-0.533646	0.174349	-3.06079	0.00220752	0.0196092
YJL010C	1957.55	-0.533256	0.119811	-4.45079	8.55538e-06	0.000307291
YOR267C	1893.1	-0.532946	0.115627	-4.60918	4.04268e-06	0.000173742
YDR093W	3960.16	-0.53286	0.103642	-5.14135	2.72776e-07	1.96902e-05
YGR108W	2577.41	-0.532719	0.139794	-3.81075	0.000138547	0.00248216
YDL171C	7326.26	-0.532487	0.104973	-5.07261	3.92394e-07	2.72659e-05
YIL160C	182.188	-0.532128	0.228373	-2.33009	0.0198015	0.0919264
YLR450W	3504.28	-0.53182	0.158323	-3.35907	0.000782042	0.00920014
YHR219W	851.496	-0.531468	0.483541	-1.09912	0.271717	0.530799
YAL029C	2317.85	-0.531398	0.104796	-5.07079	3.96172e-07	2.72735e-05
YJL159W	58026.3	-0.531038	0.270307	-1.96457	0.0494636	0.173228
YJL090C	725.993	-0.530018	0.130403	-4.06446	4.81435e-05	0.00113634
YBR068C	8053.51	-0.528711	0.0938708	-5.63233	1.77789e-08	1.97292e-06
YKL070W	255.937	-0.528587	0.211401	-2.5004	0.0124054	0.0670793
YMR001C	1813.59	-0.528105	0.123482	-4.27678	1.89617e-05	0.000544327
YDL231C	2276.71	-0.527885	0.0933689	-5.65375	1.56984e-08	1.76845e-06
YPL036W	560.242	-0.527848	0.159813	-3.30292	0.000956836	0.0106498
YIL011W	1540.35	-0.527182	0.307552	-1.71412	0.086506	0.255506
YHL008C	736.978	-0.526945	0.134015	-3.93198	8.425e-05	0.00174484
YMR192W	546.947	-0.525727	0.199444	-2.63596	0.00838991	0.0503255
YFR019W	525.235	-0.525499	0.204037	-2.5755	0.0100095	0.057335
YGL197W	1005.01	-0.525367	0.152949	-3.43491	0.00059275	0.00743781
YGR031W	500.767	-0.524675	0.139793	-3.75322	0.000174578	0.0030046
YGL006W	1321.19	-0.524032	0.170844	-3.06731	0.00215991	0.0193248
YBR139W	798.863	-0.523893	0.137372	-3.81368	0.000136912	0.00245879
YMR239C	923.659	-0.523724	0.125904	-4.15969	3.18677e-05	0.000822695
YPL041C	327.955	-0.523588	0.204143	-2.56481	0.0103233	0.0585906
YBL014C	1164.19	-0.523495	0.123172	-4.25013	2.13648e-05	0.000590511
YDR001C	962.947	-0.523394	0.159848	-3.27433	0.00105914	0.011484
YKL183W	552.222	-0.523241	0.174135	-3.0048	0.00265755	0.022377
YNL254C	346.474	-0.522135	0.238921	-2.18539	0.0288605	0.12001
YNL073W	538.557	-0.520509	0.145074	-3.58789	0.000333367	0.00487911
YML104C	874.714	-0.520107	0.115294	-4.51114	6.44796e-06	0.000250998
YJL129C	2037.07	-0.519025	0.0969392	-5.35413	8.59682e-08	7.89103e-06
YMR063W	134.579	-0.518914	0.239995	-2.16218	0.0306041	0.12468
YDR191W	233.419	-0.518794	0.278401	-1.86348	0.0623948	0.204872
YIL006W	301.12	-0.51874	0.215128	-2.41131	0.0158954	0.0792638
YAL048C	409.993	-0.518428	0.162015	-3.19988	0.00137486	0.0139585
YDL199C	196.035	-0.518063	0.177696	-2.91544	0.0035519	0.0273883
YDR127W	3980.84	-0.518061	0.114714	-4.51613	6.2981e-06	0.000246455
YOR219C	1165.19	-0.517386	0.140974	-3.67009	0.000242469	0.00385204
YER007W	195.301	-0.515343	0.223935	-2.30131	0.0213743	0.0964894
YPL138C	290.165	-0.514843	0.179086	-2.87483	0.00404246	0.0299061
YNL282W	379.117	-0.514374	0.200389	-2.56687	0.0102621	0.0583323
YDR416W	615.21	-0.514263	0.129945	-3.95755	7.57211e-05	0.00160536
YLR287C	759.088	-0.513545	0.143323	-3.58312	0.000339511	0.00491101
YKR103W	257.955	-0.513461	0.252491	-2.03358	0.0419937	0.154796
YBL066C	904.316	-0.513275	0.110124	-4.6609	3.14825e-06	0.000143603
YGR190C	428.092	-0.513275	0.161234	-3.18341	0.0014555	0.0144289
YJR046W	1180.94	-0.512525	0.140238	-3.65468	0.000257502	0.00400482
YIL030C	5912.95	-0.512392	0.0950236	-5.39226	6.95762e-08	6.54809e-06
YNR051C	2668.08	-0.512169	0.0925931	-5.53139	3.17705e-08	3.2358e-06
YKL143W	1663.21	-0.512134	0.107487	-4.7646	1.89232e-06	9.72599e-05
YDR310C	1439.96	-0.510875	0.118446	-4.31315	1.60941e-05	0.000482938
YKR054C	1057.47	-0.510493	0.162078	-3.14968	0.0016345	0.0157908
YHR172W	401.808	-0.510444	0.159864	-3.19299	0.0014081	0.0141121
YGL179C	354.29	-0.509744	0.144656	-3.52384	0.000425341	0.00580258
YLR342W	29408.2	-0.50963	0.109173	-4.6681	3.03996e-06	0.000139519
YMR196W	614.614	-0.509014	0.171706	-2.96446	0.00303217	0.0245579
YER167W	967.351	-0.508927	0.134966	-3.77077	0.000162747	0.00284711
YGL067W	1168.72	-0.508418	0.123556	-4.11489	3.87359e-05	0.000960006
YKL064W	1393.08	-0.508414	0.12553	-4.05014	5.11872e-05	0.0011893
YDR367W	992.937	-0.508243	0.148479	-3.423	0.000619341	0.00765354
YOR330C	1416.79	-0.508084	0.141341	-3.59474	0.000324712	0.00478127
YLR392C	234.433	-0.507664	0.183633	-2.76456	0.00569989	0.0384911
YPL003W	231.519	-0.506923	0.24364	-2.08062	0.0374683	0.14264
YLR187W	604.092	-0.506863	0.144107	-3.51728	0.000435991	0.00589381
YNL201C	1495.94	-0.506302	0.131034	-3.86388	0.0001116	0.0021496
YJL206C	292.842	-0.506051	0.170558	-2.96703	0.00300691	0.0244599
YKL213C	1047.5	-0.505302	0.120685	-4.18694	2.82739e-05	0.000742813
YMR308C	6069.37	-0.503894	0.0872057	-5.77822	7.54934e-09	9.47479e-07
YPR093C	142.569	-0.503515	0.259658	-1.93915	0.0524834	0.181411
YPR001W	199.114	-0.503455	0.264885	-1.90065	0.0573478	0.192157
YGL010W	136.134	-0.503392	0.244438	-2.05939	0.0394573	0.147991
YEL047C	4235.97	-0.503347	0.0921814	-5.4604	4.75073e-08	4.64759e-06
YOR381W	335.903	-0.50304	0.182313	-2.75921	0.00579415	0.0389507
YPL140C	425.623	-0.503024	0.141072	-3.56573	0.000362839	0.00516952
YFL024C	889.792	-0.502408	0.102417	-4.90553	9.31763e-07	5.67841e-05
YDR501W	227.422	-0.502391	0.184324	-2.72559	0.00641872	0.0419729
YOL049W	1543.63	-0.502193	0.128063	-3.92146	8.80127e-05	0.00180268
YPL179W	4842.66	-0.501167	0.115233	-4.34916	1.36658e-05	0.000430532
YOL130W	3504.91	-0.501163	0.12178	-4.11532	3.86635e-05	0.000960006
YJL118W	451.258	-0.500762	0.160936	-3.11155	0.00186105	0.0174488
YPL071C	150.144	-0.500663	0.213274	-2.34751	0.0188993	0.0892736
YER019W	1592.39	-0.499974	0.126533	-3.95133	7.77172e-05	0.0016369
YOL025W	339.358	-0.499767	0.180298	-2.77189	0.00557325	0.0379461
YLR039C	653.56	-0.499748	0.148153	-3.3732	0.000743011	0.00883886
YPL150W	625.445	-0.499417	0.118253	-4.22329	2.4076e-05	0.000655695
YHR097C	302.166	-0.499232	0.183357	-2.72272	0.00647459	0.0422639
YHR054C	1390.33	-0.498872	0.139199	-3.58388	0.000338527	0.00491101
YJL103C	175.933	-0.498618	0.261859	-1.90415	0.0568909	0.191136
YNR057C	140.127	-0.498482	0.21617	-2.30597	0.0211121	0.0958294
YGL126W	1003.56	-0.497892	0.1741	-2.8598	0.00423904	0.0310173
YOR192C	180.937	-0.497715	0.205892	-2.41736	0.0156335	0.0783256
YCR017C	7599.08	-0.497681	0.120992	-4.11333	3.89987e-05	0.000960311
YBR005W	781.89	-0.497156	0.227116	-2.18899	0.0285972	0.119316
YBL079W	2063.24	-0.497138	0.0932647	-5.3304	9.79944e-08	8.57163e-06
YPR095C	924.518	-0.497094	0.135387	-3.67164	0.000240998	0.00383752
YCR106W	433.488	-0.49692	0.160803	-3.09024	0.00199992	0.0182671
YPR159W	10734.9	-0.4967	0.138499	-3.5863	0.000335403	0.00489925
YIL107C	335.747	-0.496505	0.159113	-3.12046	0.00180569	0.0170156
YPL174C	404.414	-0.495986	0.179175	-2.76817	0.00563717	0.0382343
YHR099W	2048.73	-0.495654	0.104091	-4.76175	1.9192e-06	9.73704e-05
YHR120W	561.587	-0.494976	0.13914	-3.55741	0.00037453	0.00527392
YNL057W	174.256	-0.494656	0.272354	-1.81623	0.0693358	0.21946
YCL064C	3204.02	-0.49453	0.138	-3.58354	0.000338971	0.00491101
YLL013C	591.448	-0.494517	0.161769	-3.05694	0.00223607	0.0197919
YFL055W	149.789	-0.493452	0.241694	-2.04164	0.041187	0.152656
YJL109C	7574.57	-0.493335	0.0868995	-5.67707	1.3702e-08	1.59179e-06
YNR014W	320.261	-0.49304	0.217394	-2.26795	0.023332	0.10205
YJR127C	3352.15	-0.492541	0.0803629	-6.12896	8.84573e-10	1.49473e-07
YPR073C	320.967	-0.492094	0.208344	-2.36193	0.0181799	0.0868802
YJL203W	203.498	-0.491664	0.21824	-2.25286	0.0242677	0.105024
YCR042C	1269.21	-0.490975	0.149774	-3.27812	0.00104503	0.011376
YLR190W	2496.89	-0.490927	0.152588	-3.21733	0.00129389	0.0133612
YDR350C	715.031	-0.490907	0.127418	-3.85274	0.000116805	0.00220842
YMR165C	555.764	-0.490784	0.189333	-2.59218	0.00953706	0.0551813
YOR180C	199.193	-0.489949	0.25395	-1.92932	0.0536916	0.184557
YLR389C	2357.42	-0.489851	0.13406	-3.65398	0.000258209	0.00400482
YPL242C	1408.39	-0.48949	0.154331	-3.17168	0.00151558	0.0149052
YDR205W	1319.85	-0.489065	0.130132	-3.75823	0.000171121	0.00295194
YMR258C	436.73	-0.488701	0.177862	-2.74764	0.00600252	0.0399199
YOR116C	5519.13	-0.488354	0.0802159	-6.08799	1.14335e-09	1.848e-07
YMR199W	971.615	-0.488299	0.0986876	-4.94793	7.50078e-07	4.76652e-05
YIL031W	986.15	-0.487929	0.115933	-4.20873	2.56808e-05	0.000691799
YGR122W	334.396	-0.487785	0.167325	-2.91519	0.00355476	0.0273883
YCR093W	3004.56	-0.48753	0.0996494	-4.89245	9.9587e-07	5.9712e-05
YOR172W	646.337	-0.487247	0.180532	-2.69895	0.00695593	0.0445393
YJL098W	1728.04	-0.487018	0.132305	-3.68103	0.000232291	0.0037302
YMR287C	416.444	-0.486965	0.193049	-2.5225	0.0116524	0.0641747
YER089C	2951.91	-0.486885	0.11347	-4.29087	1.77974e-05	0.000523019
YJL191W	2746.67	-0.48668	0.0937188	-5.19298	2.06955e-07	1.55425e-05
YAL061W	347.692	-0.48662	0.170614	-2.85216	0.0043423	0.0314668
YLR047C	544.292	-0.485649	0.136649	-3.55399	0.00037944	0.00531288
YBR077C	207.685	-0.484809	0.260039	-1.86437	0.0622699	0.204676
YBL023C	1168.6	-0.483933	0.148251	-3.26429	0.00109738	0.0117735
YHR164C	435.293	-0.483833	0.140874	-3.43451	0.000593632	0.00743781
YLR442C	564.008	-0.483828	0.151886	-3.18546	0.00144523	0.0143462
YLR306W	163.406	-0.48324	0.306772	-1.57524	0.115201	0.309324
YDR476C	1104.83	-0.483236	0.185707	-2.60214	0.00926446	0.0539822
YPR104C	962.816	-0.481901	0.137336	-3.50891	0.000449943	0.00601786
YOR228C	352.074	-0.481743	0.174308	-2.76374	0.00571431	0.0385534
YNL163C	2178.52	-0.481106	0.0912131	-5.27453	1.33096e-07	1.08744e-05
YER151C	2069.89	-0.481002	0.107598	-4.47036	7.80885e-06	0.00028742
YJR107W	364.504	-0.480982	0.180046	-2.67144	0.00755265	0.0471486
YAL024C	580.842	-0.480343	0.155846	-3.08217	0.002055	0.0186548
YLR179C	3065.6	-0.480165	0.125648	-3.82152	0.000132631	0.00240578
YKL155C	408.955	-0.479931	0.173804	-2.76133	0.00575669	0.0387472
YCR066W	241.948	-0.479705	0.217299	-2.20758	0.0272737	0.115353
YEL064C	392.247	-0.479481	0.226073	-2.12091	0.0339292	0.133261
YPL248C	495.948	-0.47925	0.16286	-2.94271	0.00325349	0.0257063
YMR279C	318.267	-0.47901	0.175208	-2.73395	0.00625788	0.0413753
YEL055C	3136.01	-0.478916	0.107638	-4.44932	8.6142e-06	0.000307916
YNR047W	617.173	-0.478736	0.154914	-3.09033	0.00199932	0.0182671
YBR085W	646.794	-0.478615	0.118664	-4.03335	5.49875e-05	0.00126183
YPR122W	1444.91	-0.478554	0.134145	-3.56743	0.000360495	0.00515439
YGR258C	489.196	-0.478463	0.170954	-2.79879	0.00512944	0.0357762
YOL113W	409.442	-0.478397	0.164763	-2.90355	0.00368964	0.0280783
YGL159W	510.07	-0.478197	0.165751	-2.88503	0.00391379	0.0292453
YOL141W	382.454	-0.478152	0.199063	-2.40202	0.0163047	0.0806559
YOR058C	880.754	-0.478134	0.175305	-2.72744	0.00638278	0.0418629
YEL022W	1676.14	-0.47684	0.0957768	-4.97866	6.40264e-07	4.16038e-05
YNL291C	1545.4	-0.47658	0.162252	-2.93729	0.00331092	0.0260456
YDR228C	631.846	-0.476112	0.13223	-3.60065	0.000317424	0.00470129
YAL019W	1829.27	-0.476039	0.130076	-3.65971	0.000252505	0.00395237
YGR140W	554.27	-0.47589	0.164881	-2.88625	0.00389856	0.0292359
YOL067C	195.869	-0.475855	0.193973	-2.45321	0.0141587	0.073308
YGL133W	784.726	-0.475847	0.146443	-3.24936	0.00115664	0.0122633
YMR288W	716.45	-0.475355	0.12706	-3.74118	0.000183158	0.00310909
YNL020C	932.05	-0.474879	0.146832	-3.23417	0.00121998	0.0127913
YJR092W	1608.31	-0.474511	0.127828	-3.71211	0.000205542	0.00343417
YNR063W	146.392	-0.474478	0.214945	-2.20744	0.0272835	0.115353
YNL014W	223.909	-0.474336	0.312977	-1.51556	0.12963	0.33621
YPR184W	494.724	-0.474286	0.151443	-3.13178	0.00173749	0.0165619
YOR384W	812.318	-0.473908	0.156545	-3.0273	0.00246748	0.0212827
YOR382W	289.553	-0.473412	0.182245	-2.59767	0.00938594	0.0545617
YOL078W	506.204	-0.473361	0.172711	-2.74078	0.00612939	0.040653
YGR240C	27644.2	-0.472783	0.089295	-5.29462	1.19263e-07	9.96314e-06
YNR048W	441.245	-0.472755	0.14276	-3.31154	0.000927824	0.0104226
YDR111C	1217.55	-0.472622	0.1339	-3.52966	0.000416086	0.0057183
YNL148C	275.383	-0.472556	0.1682	-2.80948	0.00496215	0.0348381
YKR031C	848.286	-0.472215	0.132309	-3.56904	0.000358296	0.00513282
YHR137W	567.341	-0.472149	0.145002	-3.25616	0.00112929	0.0120119
YDR503C	309.392	-0.472058	0.20158	-2.34179	0.0191916	0.0903484
YPR189W	1080.52	-0.471906	0.118338	-3.98778	6.66931e-05	0.00146565
YLR057W	1249.39	-0.471447	0.142155	-3.31643	0.000911767	0.0102868
YNR056C	142.856	-0.471206	0.288801	-1.63159	0.102765	0.286701
YHR155W	844.21	-0.471141	0.146857	-3.20817	0.0013358	0.0136612
YKL057C	3035.45	-0.470926	0.101137	-4.65634	3.21886e-06	0.000145044
YMR047C	2693.36	-0.470697	0.117176	-4.01701	5.89424e-05	0.00132799
YHR050W	2295.45	-0.470389	0.134281	-3.50302	0.000460007	0.00612316
YAL062W	536.372	-0.47028	0.162997	-2.88521	0.00391159	0.0292453
YKR024C	2372.51	-0.470023	0.12157	-3.86626	0.000110518	0.00213428
YBR038W	4030.31	-0.469595	0.149483	-3.14145	0.00168112	0.0161299
YLR355C	24623.8	-0.468903	0.0711325	-6.59197	4.34036e-11	1.19521e-08
YJL048C	317.355	-0.467746	0.229641	-2.03685	0.0416648	0.153889
YMR176W	696.585	-0.467617	0.153837	-3.03969	0.00236825	0.0206666
YHR073W	2051.84	-0.467571	0.128525	-3.63799	0.000274778	0.00416934
YMR190C	529.792	-0.467466	0.199633	-2.34163	0.0191998	0.0903484
YER110C	17704.6	-0.467196	0.103205	-4.52689	5.98579e-06	0.000239271
YPR152C	336.395	-0.467077	0.179694	-2.59929	0.00934167	0.0543469
YLR320W	734.702	-0.466947	0.153347	-3.04504	0.00232649	0.0204704
YHR070W	1696.2	-0.466816	0.131738	-3.54353	0.000394805	0.00545608
YPL253C	299.177	-0.466742	0.176681	-2.64172	0.00824866	0.0496992
YGL077C	8235.89	-0.466565	0.235219	-1.98353	0.047308	0.167413
YBR107C	293.244	-0.466371	0.260955	-1.78717	0.0739106	0.22916
YIL023C	1098.51	-0.465853	0.138923	-3.35332	0.000798474	0.0093638
YOR098C	3255.03	-0.465728	0.106794	-4.361	1.29469e-05	0.000414915
YOR129C	648.22	-0.46568	0.156738	-2.97108	0.00296759	0.0242996
YOR363C	572.75	-0.465589	0.139358	-3.34096	0.000834907	0.00966356
YHL035C	494.165	-0.465127	0.192515	-2.41606	0.0156896	0.0784912
YLR310C	2204.36	-0.464779	0.121829	-3.81502	0.000136172	0.00245142
YBR195C	620.889	-0.464138	0.121496	-3.8202	0.000133346	0.00240637
YHR156C	145.028	-0.464127	0.219376	-2.11567	0.0343726	0.134348
YPR022C	1167.8	-0.464107	0.122797	-3.77945	0.000157173	0.00276914
YIL159W	562.32	-0.463447	0.151358	-3.06192	0.00219924	0.0195712
YDL133W	524.482	-0.463332	0.144974	-3.19595	0.00139369	0.0140599
YMR094W	146.367	-0.46276	0.264364	-1.75046	0.0800385	0.242927
YER093C	678.796	-0.462603	0.153728	-3.00923	0.00261907	0.0221282
YOR347C	224.55	-0.462482	0.265619	-1.74115	0.0816572	0.246797
YJR140C	578.193	-0.462362	0.130693	-3.53778	0.000403505	0.00555566
YJL025W	784.673	-0.461908	0.154206	-2.9954	0.00274085	0.0228969
YAR014C	1301.88	-0.461777	0.10821	-4.26741	1.97759e-05	0.000561198
YDR017C	1969.37	-0.461767	0.106342	-4.34228	1.41009e-05	0.000438662
YNL172W	791.814	-0.461478	0.145782	-3.16553	0.00154803	0.0151045
YBR023C	4365.2	-0.461304	0.112719	-4.09252	4.26719e-05	0.00103344
YHL023C	745	-0.46093	0.136532	-3.376	0.00073549	0.00877748
YGR238C	250.413	-0.460296	0.231556	-1.98784	0.0468292	0.166432
YNL187W	219.354	-0.460172	0.182818	-2.5171	0.0118327	0.064879
YPL085W	1765.44	-0.460163	0.0866618	-5.30987	1.09702e-07	9.27134e-06
YHR079C	1678.38	-0.459541	0.112279	-4.09286	4.26087e-05	0.00103344
YIL115C	3111.29	-0.459365	0.0983746	-4.66955	3.01854e-06	0.000139519
YER033C	251.014	-0.459117	0.217023	-2.11553	0.034385	0.134348
YMR218C	658.2	-0.458992	0.170396	-2.69368	0.00706682	0.044965
YCL046W	155.228	-0.45893	0.265388	-1.72928	0.0837595	0.251414
YDR508C	10991.2	-0.458874	0.111479	-4.11622	3.85132e-05	0.000960006
YHR151C	1659.41	-0.458726	0.118973	-3.85573	0.000115385	0.00219408
YPL072W	220.307	-0.458693	0.201356	-2.27803	0.0227251	0.100274
YDR085C	164.923	-0.458576	0.223237	-2.05421	0.0399553	0.149581
YKR010C	469.34	-0.458396	0.155991	-2.93861	0.00329685	0.0259938
YGR117C	797.369	-0.458229	0.101831	-4.49992	6.79797e-06	0.00026053
YIL084C	288.352	-0.458171	0.189348	-2.41973	0.0155319	0.0781325
YGR047C	678.114	-0.457754	0.125287	-3.65364	0.000258549	0.00400482
YLL019C	1454.6	-0.457501	0.111673	-4.09679	4.18924e-05	0.00102121
YGR089W	2019.74	-0.456963	0.110255	-4.14459	3.40421e-05	0.000872769
YAL033W	300.296	-0.456749	0.221677	-2.06042	0.0393584	0.147718
YMR109W	2082.16	-0.456737	0.125445	-3.64093	0.000271652	0.00413862
YDR256C	536.088	-0.45672	0.134701	-3.39062	0.000697344	0.00845799
YPL196W	165.487	-0.456456	0.251831	-1.81255	0.0699014	0.220499
YHL032C	1071.45	-0.456426	0.119228	-3.82819	0.000129091	0.00237134
YDR270W	448.266	-0.456289	0.180797	-2.52377	0.0116105	0.0640862
YPR081C	271.916	-0.455657	0.198503	-2.29547	0.0217062	0.0974036
YDL185W	23170.3	-0.455626	0.0836471	-5.447	5.12263e-08	4.94634e-06
YDR489W	518.064	-0.455527	0.213385	-2.13477	0.0327799	0.129983
YLR034C	2220.41	-0.455358	0.163818	-2.77967	0.00544149	0.037288
YDR293C	4085.93	-0.455135	0.120336	-3.78218	0.000155458	0.00274545
YKR075C	243.691	-0.455041	0.309021	-1.47252	0.140879	0.353957
YOR233W	1422.79	-0.454899	0.102819	-4.42425	9.67784e-06	0.000337816
YPR194C	320.064	-0.454829	0.211336	-2.15216	0.0313848	0.126406
YOR052C	372.062	-0.454315	0.192459	-2.36058	0.0182462	0.0870734
YBR225W	559.853	-0.45346	0.169214	-2.6798	0.0073666	0.0464552
YGR029W	414.257	-0.453448	0.196842	-2.30362	0.0212439	0.0960758
YPR136C	147.151	-0.453019	0.417679	-1.08461	0.278094	0.53822
YLR143W	899.252	-0.452993	0.136556	-3.31726	0.000909055	0.0102718
YJL209W	648.489	-0.451833	0.164392	-2.74852	0.00598658	0.0398915
YKL090W	296.964	-0.451251	0.169131	-2.66806	0.00762906	0.0473473
YNL029C	495.951	-0.451046	0.178913	-2.52103	0.0117011	0.0643
YLR148W	517.459	-0.450513	0.184759	-2.43838	0.0147532	0.0750336
YLR138W	3179.03	-0.450085	0.116837	-3.85227	0.00011703	0.00220842
YNR060W	266.892	-0.449992	0.208454	-2.15872	0.0308722	0.125429
YER129W	2040.41	-0.449957	0.116213	-3.87183	0.00010802	0.00210795
YBR098W	253.676	-0.449237	0.182231	-2.4652	0.0136935	0.0715471
YDR223W	413.706	-0.448856	0.160865	-2.79027	0.00526643	0.036458
YDR414C	787.983	-0.448772	0.137746	-3.25796	0.00112216	0.0119725
YGR032W	7552.5	-0.448619	0.266629	-1.68256	0.09246	0.266864
YPL167C	320.73	-0.448576	0.171664	-2.61311	0.00897236	0.0528733
YNL267W	1169.43	-0.448197	0.114061	-3.92945	8.51413e-05	0.00175353
YDR076W	242.613	-0.448122	0.228338	-1.96254	0.0497001	0.17367
YLR353W	732.48	-0.448103	0.254742	-1.75905	0.0785695	0.239641
YGR251W	347.803	-0.448099	0.169473	-2.64408	0.00819129	0.049514
YJL097W	2082.7	-0.4477	0.165062	-2.71232	0.00668149	0.0433076
YOR301W	544.023	-0.447156	0.143828	-3.10898	0.00187737	0.0175355
YML065W	864.9	-0.447065	0.135937	-3.28877	0.00100627	0.0110186
YDR326C	2850.44	-0.446989	0.099289	-4.5019	6.73476e-06	0.000259445
YBR298C	440.17	-0.4469	0.15459	-2.89087	0.00384172	0.0289101
YMR179W	380.239	-0.446866	0.21201	-2.10776	0.0350516	0.13623
YJR054W	783.675	-0.446513	0.125427	-3.55995	0.000370921	0.00523831
YPR164W	958.497	-0.446492	0.143199	-3.11799	0.00182092	0.0171374
YJL029C	932.442	-0.446071	0.141179	-3.15962	0.00157977	0.0153336
YLR180W	16678.6	-0.44578	0.118406	-3.76485	0.000166652	0.00289499
YNL256W	2206.35	-0.445535	0.0804834	-5.53573	3.09927e-08	3.20043e-06
YAL051W	810.657	-0.445401	0.13018	-3.42141	0.000622967	0.0076812
YIL162W	2320.57	-0.445157	0.114131	-3.90041	9.60285e-05	0.00192445
YPR030W	239.339	-0.444449	0.214972	-2.06748	0.0386893	0.145924
YJL163C	195.799	-0.443811	0.24324	-1.82458	0.0680638	0.216633
YNL192W	2480.44	-0.443369	0.111034	-3.9931	6.5215e-05	0.00144308
YMR154C	241.94	-0.443161	0.273129	-1.62254	0.104688	0.290649
YPR124W	619.436	-0.443004	0.147939	-2.99451	0.0027489	0.0229384
YOR220W	522.383	-0.442618	0.173303	-2.55401	0.0106489	0.0599352
YML103C	3109.62	-0.442617	0.0895915	-4.9404	7.79644e-07	4.91242e-05
YMR006C	5805.14	-0.442176	0.11536	-3.83302	0.000126578	0.00235277
YGR013W	504.605	-0.441555	0.130405	-3.38604	0.000709099	0.00855868
YDL052C	2389.95	-0.440566	0.153049	-2.87859	0.00399455	0.0296448
YBR161W	332.207	-0.440542	0.173287	-2.54226	0.0110138	0.0615231
YDR119W	4655.47	-0.440225	0.0895111	-4.9181	8.73871e-07	5.41436e-05
YLR249W	211056	-0.440138	0.0949615	-4.63491	3.57095e-06	0.00015819
YIL120W	296.422	-0.439982	0.18824	-2.33735	0.0194211	0.090815
YEL040W	24943.1	-0.439864	0.127626	-3.44651	0.000567887	0.00721751
YBL008W	529.653	-0.439623	0.133256	-3.29909	0.000969995	0.010732
YOL136C	3001.07	-0.439264	0.115675	-3.79741	0.000146219	0.00260704
YLR357W	1224.33	-0.439244	0.126624	-3.46889	0.00052261	0.00676935
YHR109W	184.064	-0.438077	0.248099	-1.76573	0.0774409	0.237139
YNL186W	3386.89	-0.437963	0.0927083	-4.7241	2.31142e-06	0.000110874
YOR360C	4008.34	-0.437869	0.116476	-3.75932	0.000170374	0.00294589
YKL176C	3210.66	-0.437743	0.0918697	-4.76482	1.89023e-06	9.72599e-05
YJL082W	870.911	-0.43773	0.142768	-3.06603	0.00216924	0.0193582
YJL198W	4602.62	-0.437728	0.0918006	-4.76824	1.8584e-06	9.72599e-05
YCR107W	355.602	-0.437719	0.172672	-2.53497	0.0112456	0.0625364
YOR371C	471.099	-0.437639	0.173456	-2.52306	0.011634	0.0641206
YIL146C	493.407	-0.436916	0.198653	-2.19939	0.0278499	0.116927
YBR002C	845.906	-0.436618	0.126474	-3.45224	0.000555953	0.00711447
YDR249C	487.121	-0.436453	0.156537	-2.78818	0.00530048	0.0365915
YJR115W	138.61	-0.4364	0.295998	-1.47434	0.140391	0.35328
YKL127W	2805.37	-0.436314	0.0990583	-4.40462	1.0597e-05	0.00035813
YBR132C	225.963	-0.436244	0.210881	-2.06868	0.0385761	0.145738
YJR035W	316.738	-0.436207	0.174509	-2.49962	0.0124326	0.0671774
YJR052W	377.959	-0.436117	0.212661	-2.05077	0.0402898	0.150454
YJL157C	2605.1	-0.43609	0.075537	-5.7732	7.77806e-09	9.48031e-07
YGR090W	4676	-0.43598	0.098979	-4.40477	1.05895e-05	0.00035813
YLR090W	558.988	-0.435877	0.13573	-3.21136	0.0013211	0.0135668
YOR144C	397.47	-0.435625	0.157013	-2.77444	0.00552963	0.0377182
YNL260C	177.421	-0.435429	0.207416	-2.0993	0.0357904	0.138041
YIL049W	483.678	-0.435402	0.147481	-2.95226	0.00315459	0.0252469
YBR081C	778.804	-0.435064	0.109493	-3.97343	7.0844e-05	0.00153118
YJL181W	305.198	-0.435029	0.174241	-2.49671	0.0125351	0.0674862
YLL048C	7141.69	-0.434654	0.0928009	-4.68373	2.81702e-06	0.000133405
YNL262W	1011.03	-0.433841	0.144495	-3.00246	0.00267807	0.0224988
YIR016W	319.858	-0.433831	0.150005	-2.89211	0.00382669	0.0288554
YBR183W	170.514	-0.433029	0.228659	-1.89378	0.0582548	0.194401
YOR084W	456.025	-0.432948	0.174805	-2.47675	0.0132584	0.0701109
YNL231C	1304.29	-0.432695	0.121797	-3.55258	0.000381466	0.0053212
YML017W	686.5	-0.432283	0.145122	-2.97875	0.00289426	0.0238833
YNL236W	1012.07	-0.432068	0.140925	-3.06594	0.00216989	0.0193582
YGR205W	193.886	-0.431702	0.197035	-2.19099	0.0284527	0.118913
YLR063W	812.367	-0.43135	0.124622	-3.46127	0.000537637	0.0069158
YLR030W	195.216	-0.431321	0.202331	-2.13176	0.0330264	0.130675
YPL164C	318.012	-0.429697	0.197064	-2.18049	0.0292209	0.12117
YER026C	3110.05	-0.429445	0.161615	-2.6572	0.00787916	0.0481756
YLR153C	10517.5	-0.428617	0.13311	-3.22003	0.00128178	0.0132915
YGL253W	21605.9	-0.42833	0.089964	-4.76113	1.92515e-06	9.73704e-05
YOR346W	1524.13	-0.428018	0.13894	-3.0806	0.00206586	0.0187085
YHR167W	194.419	-0.427814	0.201943	-2.11849	0.0341334	0.13371
YMR291W	500.433	-0.427797	0.194762	-2.1965	0.0280559	0.117585
YNL191W	383.219	-0.427779	0.180855	-2.36532	0.0180147	0.086345
YBL085W	1460.4	-0.427674	0.116719	-3.66413	0.000248176	0.0039093
YHR101C	309.345	-0.427548	0.22495	-1.90063	0.0573499	0.192157
YHR078W	1256.98	-0.427037	0.124704	-3.4244	0.000616158	0.00763522
YML091C	391.747	-0.426718	0.185665	-2.29832	0.0215436	0.0970766
YDR008C	137.413	-0.426497	0.282397	-1.51028	0.130973	0.338237
YDR520C	413.191	-0.425998	0.145399	-2.92985	0.0033913	0.0264857
YGR160W	4449.86	-0.425996	0.107647	-3.95734	7.57877e-05	0.00160536
YPL074W	720.671	-0.425823	0.129705	-3.28302	0.00102701	0.0112127
YGL212W	154.965	-0.425792	0.206566	-2.06129	0.0392752	0.147555
YML038C	1926.11	-0.425407	0.111094	-3.82925	0.000128534	0.00237134
YBR295W	720.977	-0.425299	0.135036	-3.14952	0.00163537	0.0157908
YBL106C	553.925	-0.425013	0.169542	-2.50684	0.0121816	0.0663035
YGR274C	772.686	-0.424965	0.145516	-2.92039	0.00349596	0.0271473
YML117W	1525.15	-0.424516	0.109924	-3.86189	0.000112515	0.00216163
YLR071C	1205.41	-0.424444	0.100532	-4.22199	2.42151e-05	0.000657078
YPL049C	2175.34	-0.424431	0.0989613	-4.28885	1.79598e-05	0.000525713
YJR074W	390.546	-0.424096	0.173176	-2.44893	0.014328	0.0735896
YNL127W	442.061	-0.424028	0.139818	-3.03271	0.00242371	0.0209782
YLR044C	284799	-0.42364	0.120856	-3.50534	0.000456027	0.00608719
YOL122C	1557.66	-0.423608	0.124482	-3.40297	0.000666569	0.00815121
YNL242W	314.668	-0.423426	0.192073	-2.20451	0.0274886	0.115816
YIL166C	159.27	-0.423142	0.244566	-1.73018	0.0835984	0.251234
YBR160W	601.96	-0.422904	0.130272	-3.24633	0.00116904	0.0123463
YJL073W	621.516	-0.422839	0.146672	-2.88289	0.00394048	0.0293856
YMR306W	327.292	-0.422611	0.175199	-2.41218	0.0158574	0.0792136
YDL001W	414.259	-0.42256	0.140408	-3.00951	0.0026167	0.0221282
YOR071C	1196.66	-0.421893	0.105386	-4.00329	6.24667e-05	0.00139472
YJR056C	259.324	-0.421823	0.204896	-2.05872	0.0395211	0.148104
YJL023C	203.647	-0.421386	0.195652	-2.15375	0.0312598	0.126176
YHL010C	188.009	-0.42093	0.199916	-2.10554	0.0352446	0.136623
YGR162W	8854.79	-0.420776	0.0947027	-4.44313	8.86606e-06	0.000315403
YCR049C	305.725	-0.420712	0.188888	-2.2273	0.0259271	0.110722
YOR027W	1500.36	-0.420598	0.120747	-3.48331	0.000495249	0.0064827
YMR181C	465.634	-0.42053	0.189052	-2.22442	0.0261204	0.111356
YOL123W	5680.66	-0.420465	0.0959858	-4.38049	1.18411e-05	0.000391051
YJL091C	1050.51	-0.420409	0.122479	-3.43249	0.000598055	0.00747317
YOR203W	337.278	-0.420122	0.771679	-0.544425	0.586149	0.807938
YDR096W	481.309	-0.420115	0.173283	-2.42445	0.0153316	0.0773339
YPL016W	782.481	-0.41976	0.145824	-2.87854	0.00399517	0.0296448
YMR237W	1405.27	-0.419671	0.128207	-3.27339	0.00106267	0.011484
YML088W	1038.66	-0.419413	0.135786	-3.08877	0.00200986	0.0183353
YGR197C	607.206	-0.419356	0.120221	-3.4882	0.000486278	0.00641758
YBR239C	531.772	-0.419072	0.169805	-2.46797	0.0135883	0.0711396
YLR014C	744.644	-0.418929	0.195046	-2.14785	0.0317259	0.126955
YJR137C	1114.67	-0.418873	0.166407	-2.51716	0.0118305	0.064879
YGR001C	1082.35	-0.418803	0.120223	-3.48355	0.000494809	0.0064827
YJR126C	1785.6	-0.418758	0.116803	-3.58517	0.000336858	0.00491087
YJL127C	369.939	-0.418683	0.14774	-2.83392	0.00459807	0.03295
YKL197C	368.121	-0.418646	0.171662	-2.43878	0.014737	0.0750336
YJL156C	1028.99	-0.418437	0.104855	-3.99064	6.58961e-05	0.00145382
YKL062W	1205.47	-0.418378	0.114589	-3.65114	0.000261082	0.00403398
YGL151W	1103.09	-0.418377	0.0930786	-4.49487	6.9611e-06	0.000262917
YPL162C	569.366	-0.418287	0.22559	-1.85419	0.0637122	0.207399
YJR009C	117413	-0.41826	0.112853	-3.70625	0.000210349	0.00349095
YGL162W	368.13	-0.417989	0.168525	-2.48028	0.013128	0.0697192
YIR006C	3260.62	-0.417961	0.105956	-3.94468	7.99059e-05	0.00167031
YGL029W	633.835	-0.417666	0.21205	-1.96965	0.0488779	0.1715
YLR410W	2454.02	-0.417654	0.135516	-3.08194	0.00205653	0.0186548
YGR256W	139.858	-0.417581	0.304865	-1.36972	0.170773	0.397526
YDR385W	126913	-0.417114	0.0966539	-4.31555	1.59209e-05	0.000482688
YDR160W	1130.86	-0.417022	0.140876	-2.96021	0.00307432	0.0247619
YKL110C	1066.8	-0.41688	0.123541	-3.37441	0.00073973	0.00881393
YJL080C	11604.1	-0.416857	0.113372	-3.67691	0.000236078	0.00377775
YGR263C	419.115	-0.416684	0.169356	-2.4604	0.0138781	0.0721061
YCR014C	336.132	-0.41658	0.190542	-2.18629	0.0287941	0.119801
YLR114C	1487.72	-0.416454	0.0991593	-4.19985	2.67096e-05	0.000711778
YMR119W	1251.19	-0.416264	0.132721	-3.13639	0.00171043	0.0163669
YNL227C	715.476	-0.416253	0.136892	-3.04074	0.00235994	0.0206666
YLR403W	2033.27	-0.416232	0.105523	-3.94447	7.99774e-05	0.00167031
YPL207W	4668.19	-0.415895	0.0939737	-4.42566	9.6148e-06	0.000337198
YPL083C	393.203	-0.415771	0.168482	-2.46775	0.0135964	0.0711396
YDR006C	2664.65	-0.415516	0.106382	-3.90587	9.38856e-05	0.00189171
YLR454W	712.069	-0.415513	0.14225	-2.921	0.00348911	0.0271355
YKL161C	179.751	-0.415471	0.270682	-1.5349	0.124808	0.328127
YJL187C	759.735	-0.415355	0.115897	-3.58381	0.000338613	0.00491101
YGR210C	2026.07	-0.415082	0.130483	-3.18113	0.00146703	0.0145044
YJR147W	1150.77	-0.414413	0.115849	-3.57718	0.000347315	0.00500443
YOR002W	4004.74	-0.414313	0.11698	-3.54174	0.000397494	0.00548305
YPR010C	18810.6	-0.414292	0.0872611	-4.74772	2.05719e-06	0.000102501
YPL018W	226.836	-0.414251	0.177326	-2.33609	0.0194864	0.090958
YDL063C	2099.9	-0.414095	0.117579	-3.52184	0.000428561	0.00582514
YER077C	511.172	-0.414036	0.172087	-2.40597	0.0161295	0.0800457
YDL023C	139.04	-0.413963	0.291	-1.42255	0.154866	0.374481
YPL137C	1988.75	-0.413748	0.122127	-3.38784	0.000704452	0.00851642
YGL092W	2862.98	-0.413697	0.0875576	-4.72486	2.30277e-06	0.000110874
YLL031C	3631.66	-0.413255	0.117399	-3.52008	0.000431419	0.00584263
YJL207C	1404.46	-0.413222	0.112975	-3.65765	0.000254541	0.00397587
YNL023C	1683.82	-0.412985	0.0890955	-4.63531	3.56401e-06	0.00015819
YGL051W	209.464	-0.412969	0.219253	-1.88353	0.0596288	0.197831
YDR026C	625.067	-0.41291	0.139859	-2.95232	0.00315392	0.0252469
YOR292C	334.682	-0.412904	0.158591	-2.60358	0.00922567	0.0538828
YPL249C	595.994	-0.412626	0.137953	-2.99107	0.00278003	0.0230367
YBL011W	2178.09	-0.412499	0.100285	-4.11329	3.90066e-05	0.000960311
YMR080C	3825.6	-0.41176	0.10358	-3.97528	7.02974e-05	0.00152379
YGL027C	1706.43	-0.411514	0.141505	-2.90813	0.00363597	0.0278122
YPR196W	218.857	-0.411271	0.188929	-2.17685	0.0294914	0.121613
YIL156W	823.41	-0.410928	0.157339	-2.61173	0.00900846	0.0529888
YLR247C	746.327	-0.410574	0.191065	-2.14887	0.0316448	0.126767
YIL047C	6019.19	-0.410541	0.094364	-4.35061	1.35761e-05	0.000429934
YIL143C	1747.53	-0.410428	0.118372	-3.46726	0.000525787	0.00679866
YLR117C	775.113	-0.410204	0.129386	-3.17039	0.00152234	0.0149321
YAL054C	349.583	-0.410127	0.177386	-2.31205	0.0207748	0.0948795
YNL042W	418.302	-0.409904	0.166358	-2.46398	0.0137403	0.0716906
YNL090W	358.496	-0.409837	0.25361	-1.61601	0.106092	0.293559
YLR274W	1189.14	-0.409795	0.144642	-2.83316	0.00460902	0.03295
YPL055C	298.72	-0.409621	0.223667	-1.83138	0.0670434	0.215061
YGR260W	8753.27	-0.409614	0.119262	-3.43456	0.000593513	0.00743781
YIL067C	1075.55	-0.40937	0.131161	-3.12113	0.00180156	0.0169982
YGL163C	824.119	-0.409278	0.123311	-3.31908	0.000903159	0.0102519
YJR001W	3824.81	-0.409069	0.106881	-3.82734	0.000129537	0.00237134
YJL101C	882.5	-0.408969	0.164222	-2.49034	0.0127622	0.068461
YBR094W	856.502	-0.408544	0.118846	-3.4376	0.000586891	0.00739582
YJL092W	1080.42	-0.408394	0.11659	-3.50281	0.000460369	0.00612316
YLR451W	1057.72	-0.408262	0.103813	-3.93267	8.4006e-05	0.00174484
YJR090C	1029.57	-0.408238	0.110378	-3.69855	0.000216838	0.00354327
YEL058W	3218.79	-0.408033	0.125015	-3.26388	0.00109898	0.0117736
YBL061C	1191.66	-0.407978	0.135312	-3.0151	0.00256897	0.0219543
YDR297W	8894.01	-0.407927	0.0992087	-4.11181	3.92567e-05	0.000963279
YJR031C	971.437	-0.407684	0.105671	-3.85804	0.0001143	0.00218463
YOR299W	1134.12	-0.407427	0.143679	-2.83566	0.00457305	0.032885
YNL317W	437.972	-0.407295	0.174016	-2.34056	0.0192547	0.0903918
YMR246W	24190.9	-0.407211	0.132596	-3.07106	0.00213298	0.0191549
YBR092C	24510.5	-0.406685	0.12496	-3.25452	0.00113582	0.0120641
YLR046C	331.807	-0.406608	0.146128	-2.78255	0.00539337	0.0371294
YLR354C	9462.78	-0.406549	0.135915	-2.9912	0.00277881	0.0230367
YHR149C	1448.73	-0.406204	0.128784	-3.15415	0.00160967	0.0155832
YJL039C	3049.01	-0.406019	0.103446	-3.92495	8.67472e-05	0.00178167
YJL201W	779.958	-0.405988	0.116993	-3.47019	0.000520091	0.00675114
YOR141C	948.971	-0.405843	0.130726	-3.10452	0.00190585	0.0176904
YDR318W	270.178	-0.405779	0.165585	-2.45058	0.0142626	0.0734675
YML066C	241.206	-0.405468	0.229076	-1.77001	0.0767247	0.235333
YPL012W	8774.42	-0.405357	0.0926153	-4.37678	1.20445e-05	0.000391051
YDR443C	555.356	-0.405058	0.208491	-1.94281	0.0520391	0.18021
YEL046C	15396	-0.405055	0.092363	-4.38547	1.15738e-05	0.000384156
YBR235W	1522.32	-0.405026	0.136586	-2.96534	0.00302344	0.0245156
YAR003W	820.011	-0.40496	0.187265	-2.16249	0.0305801	0.12468
YLR001C	713.179	-0.404913	0.160936	-2.51598	0.0118701	0.0650361
YKL205W	2109.86	-0.404671	0.0990884	-4.08394	4.42785e-05	0.00105856
YIL087C	193.112	-0.404627	0.254041	-1.59276	0.111213	0.302186
YKL105C	693.903	-0.404527	0.137694	-2.93787	0.00330473	0.0260283
YDR352W	1285.7	-0.404483	0.118171	-3.42284	0.000619695	0.00765354
YDL018C	153.606	-0.404385	0.257079	-1.57299	0.11572	0.31027
YLR147C	138.382	-0.404383	0.324703	-1.24539	0.212987	0.454002
YKR086W	803.966	-0.404341	0.112036	-3.60901	0.000307364	0.00458886
YDL243C	186.26	-0.404265	0.217584	-1.85797	0.063173	0.206005
YHL029C	2247.69	-0.40418	0.11496	-3.51584	0.00043836	0.00591508
YDR397C	295.61	-0.403935	0.199889	-2.02079	0.0433014	0.158282
YNL174W	343.102	-0.403931	0.264392	-1.52777	0.126569	0.331003
YDR438W	562.85	-0.403635	0.136073	-2.9663	0.00301407	0.0244914
YNL053W	818.441	-0.403633	0.143655	-2.80974	0.0049582	0.0348381
YLR384C	4664.99	-0.403493	0.0945326	-4.26829	1.96973e-05	0.000561109
YKR009C	391.043	-0.403158	0.154842	-2.60367	0.00922314	0.0538828
YER038C	296.65	-0.403043	0.177648	-2.26878	0.0232819	0.102004
YPL069C	467.271	-0.402894	0.16079	-2.50571	0.0122206	0.0664184
YDR258C	176.828	-0.402881	0.245948	-1.63807	0.101407	0.284182
YKL179C	820.777	-0.402763	0.134642	-2.99137	0.0027773	0.0230367
YOR341W	11014.5	-0.40265	0.0870295	-4.62659	3.71735e-06	0.000162579
YMR305C	26140.9	-0.402626	0.147357	-2.73232	0.00628897	0.0413792
YBR063C	484.892	-0.40254	0.147104	-2.73644	0.00621085	0.0411199
YER008C	1574.23	-0.402213	0.144662	-2.78036	0.00542981	0.0372767
YFL044C	348.533	-0.401864	0.237395	-1.6928	0.090493	0.263134
YGR006W	139.554	-0.401696	0.259556	-1.54763	0.121712	0.322498
YOR230W	6606.65	-0.401547	0.131601	-3.05125	0.00227889	0.020123
YHR103W	1367.88	-0.401289	0.115	-3.48945	0.000484008	0.00640935
YNL164C	339.262	-0.401236	0.205798	-1.94966	0.0512166	0.177776
YOR190W	194.767	-0.401155	0.221063	-1.81466	0.069576	0.219791
YNL024C	558.544	-0.401096	0.124458	-3.22274	0.0012697	0.0132031
YGR094W	16053.4	-0.400884	0.0909554	-4.40748	1.0458e-05	0.000357839
YOL145C	2060.98	-0.400829	0.101135	-3.96332	7.3914e-05	0.00157917
YHR182C-A	558.744	-0.400604	0.225347	-1.77772	0.0754494	0.232573
YML119W	970.22	-0.400565	0.156164	-2.56502	0.010317	0.0585906
YJR073C	1512.33	-0.400392	0.167629	-2.38856	0.0169147	0.0826644
YLR139C	784.521	-0.400034	0.14119	-2.8333	0.004607	0.03295
YIL149C	1511.73	-0.399989	0.109449	-3.65457	0.000257618	0.00400482
YHR036W	498.127	-0.399835	0.169901	-2.35335	0.0186053	0.0883899
YKL133C	136.835	-0.399476	0.240626	-1.66016	0.096883	0.275249
YFR040W	1915.21	-0.399407	0.0776801	-5.14169	2.72283e-07	1.96902e-05
YIL121W	2841.89	-0.399183	0.104489	-3.82032	0.000133276	0.00240637
YDR143C	1880.62	-0.399175	0.0918565	-4.34563	1.38874e-05	0.000433836
YOR104W	352.145	-0.399061	0.183797	-2.1712	0.0299161	0.122955
YGL116W	1183.31	-0.399003	0.165852	-2.40577	0.0161383	0.0800457
YOL034W	404.57	-0.398807	0.162584	-2.45293	0.0141698	0.0733143
YAL026C	2101.57	-0.398523	0.112303	-3.54864	0.000387229	0.00539147
YOL087C	992.449	-0.398477	0.151719	-2.62641	0.00862914	0.0514909
YEL024W	610.22	-0.398359	0.15306	-2.60263	0.00925121	0.0539472
YML081W	1996.97	-0.39835	0.100539	-3.96216	7.42743e-05	0.00158232
YCR057C	5307.92	-0.398299	0.0891603	-4.46723	7.92403e-06	0.000290223
YDR232W	8724.97	-0.398297	0.105053	-3.79137	0.000149816	0.00265209
YBL088C	787.627	-0.398259	0.105694	-3.76803	0.000164538	0.00286496
YBR140C	2031.37	-0.398157	0.110397	-3.60658	0.000310259	0.00461355
YHR131C	951.76	-0.397918	0.193235	-2.05924	0.0394709	0.147991
YDR536W	140.857	-0.397875	0.237905	-1.67241	0.0944436	0.270662
YLR024C	395.791	-0.397679	0.209791	-1.8956	0.0580131	0.193681
YGR093W	789.749	-0.397542	0.134206	-2.96217	0.00305476	0.02469
YPL222W	185.538	-0.397524	0.23477	-1.69325	0.0904079	0.263123
YBR074W	2820.97	-0.397501	0.118988	-3.34068	0.000835732	0.00966356
YLR379W	872.611	-0.397314	0.158852	-2.50117	0.0123785	0.067001
YDR195W	551.723	-0.397163	0.143483	-2.76802	0.00563977	0.0382343
YOR207C	3281.41	-0.397016	0.0863712	-4.59662	4.29398e-06	0.000179632
YOR390W	639.173	-0.396861	0.168901	-2.34967	0.0187902	0.0889841
YOR147W	803.376	-0.396663	0.147371	-2.69159	0.00711115	0.0451506
YBR044C	335.985	-0.396629	0.179424	-2.21057	0.0270655	0.114728
YCR037C	1891.27	-0.396386	0.123172	-3.21814	0.00129027	0.0133424
YLL008W	4285.9	-0.39635	0.0981526	-4.0381	5.38851e-05	0.00124036
YLL005C	504.914	-0.396209	0.184313	-2.14965	0.0315826	0.126689
YDR383C	160.163	-0.396101	0.215448	-1.8385	0.0659883	0.213222
YOR109W	1478.13	-0.395868	0.141394	-2.79976	0.00511413	0.0357365
YDR444W	789.374	-0.3958	0.123504	-3.20477	0.00135172	0.013805
YOR316C	1045.23	-0.395512	0.168423	-2.34833	0.018858	0.0891351
YDL056W	758.39	-0.395318	0.143885	-2.74747	0.00600578	0.0399199
YDR164C	793.841	-0.39503	0.138437	-2.8535	0.00432407	0.0313653
YBR112C	2282.24	-0.395001	0.0956923	-4.12783	3.66209e-05	0.000922972
YAL039C	656.745	-0.394757	0.184992	-2.13391	0.0328501	0.130123
YGR191W	7558.13	-0.394542	0.10034	-3.93207	8.42176e-05	0.00174484
YDR264C	3381.41	-0.394535	0.118207	-3.33766	0.000844865	0.00971646
YKL188C	135.725	-0.394491	0.234377	-1.68315	0.0923467	0.26664
YGL201C	1443.66	-0.3944	0.092563	-4.26088	2.03624e-05	0.000572363
YPL264C	140.416	-0.394315	0.285677	-1.38028	0.1675	0.391622
YIL126W	2313.24	-0.394066	0.0937339	-4.20409	2.62134e-05	0.000703597
YGR270W	1576.79	-0.394041	0.130814	-3.01222	0.00259344	0.0220621
YGR116W	3519.01	-0.394024	0.103914	-3.79181	0.000149551	0.00265209
YER113C	1664.78	-0.393497	0.0963225	-4.0852	4.40392e-05	0.00105623
YGL195W	7151.69	-0.393461	0.0996387	-3.94888	7.85173e-05	0.00164909
YDR107C	967.275	-0.39346	0.137464	-2.86228	0.00420606	0.0309071
YER172C	1852.53	-0.39344	0.100711	-3.90662	9.35948e-05	0.00189097
YNL091W	2238.71	-0.393133	0.0911517	-4.31295	1.61088e-05	0.000482938
YDR080W	494.604	-0.393113	0.147273	-2.66928	0.00760131	0.0472517
YDL129W	443.552	-0.393077	0.134731	-2.9175	0.00352851	0.0272707
YLR422W	846.319	-0.392816	0.114382	-3.43424	0.000594224	0.00743781
YDR044W	19426.2	-0.392702	0.245294	-1.60094	0.10939	0.299123
YDR227W	892.01	-0.392684	0.169288	-2.31963	0.0203612	0.09339
YDR049W	800.781	-0.392546	0.130826	-3.00052	0.00269521	0.0225917
YLR172C	3077.52	-0.392425	0.119871	-3.27372	0.00106143	0.011484
YPL108W	170.613	-0.392341	0.231051	-1.69807	0.0894945	0.261759
YIL095W	557.602	-0.39225	0.150622	-2.60421	0.00920867	0.0538682
YBR004C	1640.22	-0.392229	0.127752	-3.07024	0.00213885	0.0191826
YLR265C	452.236	-0.392153	0.157971	-2.48244	0.0130488	0.0694471
YNL130C	1790.81	-0.391983	0.148964	-2.6314	0.00850336	0.050822
YPL226W	17069.4	-0.391693	0.100002	-3.91685	8.97144e-05	0.00182248
YLR272C	779.355	-0.39159	0.172286	-2.27291	0.0230317	0.101266
YOL138C	628.073	-0.391585	0.127184	-3.0789	0.00207767	0.0187925
YDR144C	2446.66	-0.39157	0.11586	-3.3797	0.000725657	0.00867405
YDR534C	241.574	-0.391515	0.203523	-1.92369	0.0543931	0.186123
YBR281C	849.315	-0.390946	0.172932	-2.26069	0.0237782	0.103671
YPL029W	439.965	-0.390906	0.15825	-2.47018	0.0135045	0.0709079
YOL001W	440.033	-0.390758	0.164459	-2.37602	0.0175004	0.0845871
YPR160W	182.78	-0.390368	0.292692	-1.33372	0.182296	0.411722
YDR537C	257.884	-0.390256	0.2078	-1.87804	0.0603759	0.200042
YGR170W	961.978	-0.390171	0.111178	-3.50942	0.000449081	0.00601786
YOR138C	955.986	-0.389975	0.118204	-3.29916	0.000969737	0.010732
YER044C	555.598	-0.389526	0.195312	-1.99438	0.0461103	0.164822
YOR140W	1177.34	-0.389515	0.116264	-3.35027	0.000807334	0.0094528
YLR371W	1572.43	-0.389167	0.0818691	-4.75353	1.99893e-06	0.000100419
YMR014W	1743.97	-0.389058	0.0959442	-4.05504	5.01252e-05	0.00117075
YGR014W	6509.2	-0.389054	0.101257	-3.84224	0.000121917	0.00227751
YLR106C	6555.92	-0.388894	0.090747	-4.28548	1.82347e-05	0.000531665
YBL042C	2396.1	-0.388695	0.088204	-4.40677	1.04921e-05	0.000357839
YMR275C	1013.14	-0.388617	0.12175	-3.19192	0.00141329	0.0141234
YDR200C	361.264	-0.388277	0.186471	-2.08224	0.0373204	0.14215
YLR067C	592.295	-0.388229	0.122665	-3.16494	0.00155114	0.015115
YNL277W	510.904	-0.387928	0.145655	-2.66333	0.00773716	0.0476568
YFL031W	5755.99	-0.387866	0.128871	-3.00972	0.00261485	0.0221282
YKR023W	383.572	-0.387835	0.171687	-2.25897	0.0238851	0.103851
YKR050W	1145.8	-0.387373	0.124737	-3.10552	0.00189942	0.0176748
YBR197C	303.144	-0.387232	0.191389	-2.02327	0.0430449	0.157519
YER114C	1993.88	-0.387082	0.10102	-3.83175	0.000127238	0.00235326
YPL149W	783.162	-0.38673	0.16008	-2.41586	0.0156982	0.0784912
YPR003C	479.992	-0.386542	0.194552	-1.98683	0.0469417	0.166672
YDL031W	4098.51	-0.386316	0.0901683	-4.28438	1.83249e-05	0.000532209
YJL054W	1021.84	-0.386211	0.114097	-3.38495	0.000711918	0.00857879
YNL283C	2496.69	-0.385982	0.140014	-2.75675	0.00583794	0.0392096
YDL095W	6190.17	-0.385956	0.104838	-3.68143	0.000231929	0.0037302
YNL112W	32875.6	-0.385918	0.0972294	-3.96915	7.21305e-05	0.00155447
YOR151C	4662.67	-0.385853	0.0968334	-3.9847	6.75641e-05	0.00147747
YPL216W	571.492	-0.385365	0.148966	-2.58693	0.00968343	0.0558544
YOR337W	1247.25	-0.385311	0.170975	-2.25361	0.0242208	0.104923
YCR045C	670.819	-0.384578	0.129831	-2.96214	0.00305511	0.02469
YNL325C	288.024	-0.384484	0.223862	-1.71751	0.0858869	0.25502
YLR241W	2235.63	-0.384482	0.149646	-2.56928	0.0101911	0.0580617
YLL054C	495.027	-0.384164	0.134798	-2.84992	0.00437304	0.0316587
YBL105C	1661.86	-0.384116	0.0867635	-4.42716	9.54824e-06	0.000336451
YER147C-A	469.255	-0.384061	0.148258	-2.59049	0.00958382	0.0554088
YIL130W	1770.43	-0.384049	0.113001	-3.39863	0.000677242	0.00825392
YOR326W	4457.98	-0.383907	0.092989	-4.12852	3.65099e-05	0.000922972
YMR158W	164.084	-0.383711	0.25748	-1.49026	0.136156	0.346092
YOR191W	1030.33	-0.383691	0.128167	-2.99369	0.00275627	0.0229741
YOL088C	507.342	-0.383622	0.174726	-2.19556	0.0281235	0.117802
YOL028C	265.66	-0.383471	0.168421	-2.27686	0.0227946	0.100521
YKR051W	654.836	-0.383464	0.144955	-2.64541	0.00815928	0.0494009
YOR217W	1702.92	-0.383354	0.114705	-3.34208	0.000831524	0.00965493
YBR079C	11100.5	-0.383091	0.115731	-3.31018	0.000932345	0.0104397
YDL073W	1578.49	-0.382524	0.118933	-3.21631	0.00129852	0.0133719
YER190C-A	461.231	-0.382512	0.179836	-2.12701	0.0334193	0.131746
YLR131C	987.524	-0.381818	0.166827	-2.28871	0.0220962	0.0985478
YCR008W	2035.11	-0.381524	0.11572	-3.29694	0.000977441	0.0107823
YAR028W	570.684	-0.381499	0.126744	-3.00998	0.00261261	0.0221282
YHR029C	280.923	-0.381074	0.198972	-1.91522	0.055465	0.18813
YKR090W	741.898	-0.380966	0.151724	-2.51091	0.0120421	0.0657847
YNL139C	1052.28	-0.380859	0.134458	-2.83256	0.00461767	0.0329522
YDR351W	1157.94	-0.380585	0.117137	-3.24906	0.00115788	0.0122633
YGR175C	24028.1	-0.380573	0.101702	-3.74202	0.000182546	0.0031058
YGR279C	31453.2	-0.380506	0.128877	-2.95248	0.00315235	0.0252469
YJL042W	2017.31	-0.380484	0.137796	-2.76122	0.00575867	0.0387472
YFR002W	1763.73	-0.380383	0.125067	-3.04143	0.00235453	0.0206438
YGL227W	281.519	-0.380175	0.199347	-1.9071	0.0565074	0.190233
YDL022W	1332.64	-0.380101	0.176133	-2.15803	0.0309255	0.125531
YDL008W	246.099	-0.38005	0.185692	-2.04667	0.0406908	0.151571
YKR095W	1459.12	-0.380007	0.097341	-3.90387	9.46668e-05	0.00190229
YCR026C	1009.3	-0.379975	0.125038	-3.03886	0.00237472	0.0206745
YPL105C	2922.66	-0.379857	0.0892349	-4.25682	2.07352e-05	0.000577402
YOR038C	730.958	-0.379528	0.132862	-2.85655	0.00428267	0.0312437
YLR222C	3467.77	-0.379445	0.0866898	-4.37705	1.20298e-05	0.000391051
YNR041C	1000.74	-0.379253	0.155918	-2.43238	0.0149998	0.0759696
YDL214C	150.13	-0.379041	0.2512	-1.50892	0.13132	0.338897
YCR033W	1413.7	-0.378971	0.104516	-3.62594	0.000287907	0.00434197
YBL075C	469.3	-0.378804	0.165336	-2.29111	0.0219571	0.0981665
YOL006C	1376.2	-0.378796	0.136216	-2.78085	0.00542167	0.0372767
YKR027W	998.747	-0.37848	0.134382	-2.81646	0.00485562	0.0343497
YOR090C	757.114	-0.378235	0.131055	-2.88608	0.00390074	0.0292359
YDR482C	203.757	-0.378056	0.330925	-1.14242	0.253278	0.506757
YBR290W	571.869	-0.377952	0.154718	-2.44284	0.0145723	0.0743618
YDR206W	2401.88	-0.377879	0.114799	-3.29165	0.000995998	0.0109222
YOR033C	644.95	-0.377863	0.114456	-3.30139	0.000962086	0.0106922
YDR090C	797.801	-0.37783	0.140931	-2.68095	0.00734135	0.0463746
YBR275C	907.646	-0.377786	0.13567	-2.7846	0.00535931	0.0369291
YLR035C	345.609	-0.37777	0.217851	-1.73407	0.082905	0.249858
YDR061W	527.25	-0.377657	0.15554	-2.42804	0.0151807	0.0767293
YOR019W	243.883	-0.377651	0.196654	-1.92038	0.0548094	0.187013
YGL203C	1379.77	-0.377609	0.119287	-3.16555	0.00154789	0.0151045
YDR091C	9607.24	-0.377582	0.0860917	-4.38582	1.15552e-05	0.000384156
YAR033W	304.192	-0.377377	0.195021	-1.93506	0.0529833	0.182545
YHR206W	2717.61	-0.377331	0.103651	-3.64042	0.000272197	0.00413862
YPL152W	282.982	-0.377089	0.184938	-2.039	0.0414499	0.153323
YJR051W	908.657	-0.376904	0.121679	-3.09752	0.00195148	0.0180016
YNL271C	2259.14	-0.376756	0.0973888	-3.86858	0.00010947	0.00211955
YPR031W	507.541	-0.376697	0.145137	-2.59546	0.00944639	0.0547419
YKL045W	622.492	-0.376083	0.139357	-2.69871	0.00696095	0.0445393
YDL058W	1227.3	-0.375992	0.123339	-3.04844	0.00230033	0.0202642
YOR256C	869.95	-0.375889	0.110614	-3.3982	0.000678298	0.00825392
YJL026W	10055.6	-0.37532	0.128525	-2.92021	0.00349793	0.0271473
YCR012W	101265	-0.375229	0.106479	-3.52398	0.00042512	0.00580258
YOR048C	2708.06	-0.375133	0.102831	-3.64807	0.000264215	0.00405623
YNL298W	1410.88	-0.375097	0.116906	-3.20855	0.00133406	0.0136612
YER184C	342.669	-0.374911	0.209235	-1.79182	0.0731622	0.227581
YOR161C	456.837	-0.374691	0.155709	-2.40635	0.0161129	0.0800457
YBL104C	678.578	-0.374512	0.121761	-3.07579	0.00209948	0.0189437
YCL051W	665.473	-0.374511	0.142999	-2.61898	0.00881941	0.0522905
YCR105W	159.363	-0.374415	0.350204	-1.06913	0.285009	0.544742
YNL193W	408.548	-0.374397	0.204126	-1.83415	0.0666314	0.214368
YBL091C-A	154.355	-0.374355	0.225271	-1.6618	0.0965536	0.274733
YNR013C	5488.92	-0.374313	0.101112	-3.70196	0.000213944	0.00351919
YKL187C	358.441	-0.37407	0.204277	-1.83119	0.0670722	0.215061
YPR204W	4785.39	-0.373876	0.120611	-3.09986	0.00193613	0.0179043
YNL275W	992.22	-0.373853	0.138456	-2.70016	0.0069307	0.0444989
YOL069W	286.247	-0.373747	0.164575	-2.27099	0.0231475	0.101598
YNL144C	255.724	-0.37367	0.206461	-1.80988	0.0703144	0.221175
YMR299C	283.383	-0.373618	0.178059	-2.09828	0.03588	0.138222
YDL128W	3922.77	-0.373542	0.100888	-3.70253	0.00021346	0.00351919
YLR367W	3077.63	-0.373517	0.141191	-2.64548	0.00815758	0.0494009
YBL019W	202.525	-0.373393	0.248343	-1.50354	0.1327	0.340803
YML126C	11921	-0.373387	0.128534	-2.90498	0.0036728	0.0280362
YMR223W	757.712	-0.373221	0.118677	-3.14486	0.00166167	0.0160032
YGR003W	621.821	-0.373175	0.142406	-2.6205	0.00877999	0.0520983
YGL140C	2379.03	-0.373026	0.099464	-3.75037	0.000176577	0.00303199
YGL049C	1299.08	-0.372945	0.12	-3.10789	0.00188429	0.0175781
YHR041C	970.128	-0.372761	0.160384	-2.32418	0.0201161	0.0930361
YLR413W	28335.3	-0.372476	0.0676359	-5.50707	3.64853e-08	3.66579e-06
YDL240W	994.591	-0.372394	0.117125	-3.17946	0.00147552	0.0145497
YBL015W	660.759	-0.372384	0.161526	-2.30542	0.0211433	0.0959124
YMR147W	377.095	-0.372383	0.161412	-2.30704	0.0210528	0.0956699
YJR091C	1325.42	-0.372055	0.134578	-2.7646	0.00569923	0.0384911
YPL141C	1183.8	-0.371807	0.155439	-2.39199	0.0167574	0.0821843
YDR251W	1402.06	-0.37134	0.131008	-2.83449	0.00458993	0.03295
YHR177W	212.364	-0.371282	0.231624	-1.60295	0.108945	0.298235
YOR176W	2135.95	-0.371279	0.132902	-2.79363	0.00521208	0.0362505
YHR007C	29271.4	-0.371132	0.0839451	-4.42113	9.81879e-06	0.000341134
YML020W	394.655	-0.370989	0.150739	-2.46114	0.0138495	0.072008
YCR028C	2136.9	-0.370973	0.109339	-3.39287	0.000691643	0.00840256
YKR011C	197.326	-0.370446	0.231073	-1.60315	0.108901	0.298235
YCL054W	3789.8	-0.370353	0.105408	-3.51354	0.000442184	0.00595586
YDL248W	509.796	-0.370349	0.166872	-2.21936	0.0264621	0.112491
YGR046W	749.303	-0.370223	0.155324	-2.38355	0.0171463	0.0834313
YMR216C	1732.88	-0.370222	0.10099	-3.66595	0.000246427	0.00389826
YOR389W	331.368	-0.370159	0.253567	-1.45981	0.144343	0.358208
YDR325W	545.389	-0.370109	0.138788	-2.66672	0.00765965	0.0474579
YMR130W	550.731	-0.369952	0.179521	-2.06077	0.039325	0.147667
YMR277W	1697.02	-0.369938	0.153543	-2.40935	0.0159811	0.0795311
YHR205W	3325.54	-0.36968	0.0799253	-4.62532	3.7402e-06	0.000162622
YBL017C	3880.04	-0.369579	0.104833	-3.5254	0.000422836	0.00578966
YLR092W	378.756	-0.369548	0.147482	-2.50573	0.01222	0.0664184
YLR352W	487.408	-0.369287	0.161932	-2.28051	0.0225775	0.0997408
YLR096W	2010.4	-0.368973	0.101455	-3.6368	0.000276045	0.00418003
YGL247W	243.764	-0.368824	0.195789	-1.88378	0.0595941	0.197805
YHR043C	441.135	-0.368774	0.14146	-2.60691	0.00913643	0.0536143
YBL103C	492.252	-0.368683	0.157194	-2.3454	0.0190065	0.0896659
YHR168W	323.064	-0.368618	0.169761	-2.1714	0.0299009	0.122955
YPL051W	279.672	-0.368596	0.17978	-2.05026	0.0403386	0.150561
YDR141C	1316.18	-0.368347	0.108862	-3.38361	0.0007154	0.0086068
YLR292C	708.326	-0.368345	0.149618	-2.4619	0.0138204	0.0719298
YNR031C	900.295	-0.368166	0.139092	-2.64693	0.00812254	0.0493627
YDR104C	302.004	-0.368147	0.190968	-1.92779	0.0538807	0.184901
YBR253W	236.392	-0.368122	0.209526	-1.75692	0.078931	0.240357
YJL012C	7323.54	-0.367717	0.145474	-2.52772	0.0114807	0.063464
YKL051W	1409.48	-0.367635	0.110155	-3.33744	0.000845535	0.00971646
YDR046C	3848.81	-0.367517	0.115069	-3.19388	0.00140376	0.0141039
YOR065W	814.422	-0.367426	0.151875	-2.41927	0.0155515	0.0781341
YHL030W	982.899	-0.367209	0.179949	-2.04062	0.0412885	0.152879
YKL020C	1660.92	-0.367153	0.104629	-3.50908	0.000449664	0.00601786
YKL001C	221.816	-0.367101	0.250836	-1.46351	0.143328	0.357478
YBR036C	5166.81	-0.367034	0.126954	-2.89107	0.0038393	0.0289101
YLR319C	753.521	-0.366928	0.141286	-2.59706	0.00940263	0.0545734
YLR207W	872.335	-0.366917	0.14541	-2.52333	0.011625	0.0641183
YJL072C	225.114	-0.366734	0.207295	-1.76914	0.0768713	0.235589
YDR507C	1048.47	-0.366687	0.12813	-2.86183	0.00421205	0.0309071
YIL082W	556.171	-0.366613	0.175563	-2.08822	0.0367782	0.140445
YPR112C	3567.56	-0.366344	0.107261	-3.41544	0.000636792	0.00781279
YDL140C	9548.57	-0.36624	0.0981096	-3.73296	0.000189241	0.00320502
YFL004W	2824.1	-0.366196	0.111806	-3.27529	0.00105554	0.0114736
YOR166C	592.79	-0.366015	0.13289	-2.75428	0.00588222	0.0394358
YOL098C	3113.17	-0.365712	0.11494	-3.18178	0.00146375	0.0144913
YDR407C	1042.87	-0.365661	0.138365	-2.64273	0.00822397	0.0496308
YPL070W	509.433	-0.365644	0.184891	-1.97762	0.0479718	0.168958
YDR180W	798.025	-0.365611	0.126151	-2.8982	0.00375306	0.0284155
YJL033W	3821.07	-0.365509	0.109161	-3.34835	0.000812936	0.0094885
YHL009C	264.294	-0.365301	0.211805	-1.7247	0.084581	0.252859
YBR249C	12281.2	-0.364802	0.113512	-3.21376	0.00131007	0.0134722
YJL112W	542.013	-0.364689	0.146615	-2.48739	0.0128685	0.068882
YGL013C	927.667	-0.364658	0.122867	-2.96792	0.00299826	0.0244282
YPL217C	4187.4	-0.364576	0.0984765	-3.70217	0.000213767	0.00351919
YFL018C	2773.07	-0.364536	0.138501	-2.63202	0.00848801	0.050771
YGL012W	7287.25	-0.364284	0.109789	-3.31803	0.000906556	0.0102591
YNL202W	151.349	-0.364009	0.23951	-1.51981	0.12856	0.334444
YDL036C	593.616	-0.363523	0.170832	-2.12795	0.033341	0.131576
YJL212C	4291.61	-0.36326	0.102184	-3.55496	0.000378043	0.0053033
YGL028C	5237.81	-0.362883	0.132367	-2.7415	0.00611601	0.0406005
YGL094C	1216.17	-0.362874	0.152323	-2.38226	0.0172066	0.08363
YOR334W	453.623	-0.36276	0.13936	-2.60304	0.00924016	0.0539251
YOL140W	668.631	-0.362741	0.120422	-3.01224	0.00259325	0.0220621
YDL205C	1341.36	-0.362686	0.113255	-3.2024	0.0013629	0.0139001
YGR042W	260.357	-0.362595	0.215777	-1.68041	0.0928768	0.267547
YAL005C	2672.17	-0.362536	0.14878	-2.43672	0.0148213	0.0752705
YMR032W	813.429	-0.362316	0.141447	-2.56149	0.0104223	0.0589726
YNL219C	4097.21	-0.362129	0.115482	-3.1358	0.00171386	0.0163786
YEL025C	961.228	-0.362128	0.137397	-2.63563	0.00839804	0.0503255
YLR233C	307.44	-0.362088	0.160839	-2.25125	0.0243696	0.105342
YGR278W	262.276	-0.361765	0.199726	-1.81131	0.0700927	0.22075
YGR068C	780.859	-0.36173	0.176154	-2.05349	0.0400247	0.149765
YOL013C	713.752	-0.361679	0.161752	-2.23602	0.0253507	0.108698
YJL154C	1534.28	-0.36112	0.108004	-3.34358	0.000827034	0.00962285
YDR221W	695.09	-0.360773	0.148233	-2.43382	0.0149403	0.0757714
YBR097W	397.613	-0.360754	0.180948	-1.99368	0.0461866	0.164936
YOL052C	1588.78	-0.360533	0.119764	-3.01036	0.00260938	0.0221282
YJR124C	1750.6	-0.360407	0.0771967	-4.66868	3.0314e-06	0.000139519
YER060W-A	200.003	-0.360233	0.257737	-1.39768	0.162209	0.384752
YPR019W	1635.53	-0.36005	0.162035	-2.22205	0.0262798	0.111907
YKL010C	1563.72	-0.359982	0.133339	-2.69976	0.00693905	0.0445044
YGR194C	237.202	-0.359499	0.224379	-1.60219	0.109113	0.298474
YFL034W	733.763	-0.359315	0.135719	-2.64749	0.00810917	0.0493385
YOR047C	1052.46	-0.359246	0.108492	-3.31128	0.000928696	0.0104226
YLR409C	4451.31	-0.35899	0.0973369	-3.68812	0.000225917	0.00367548
YMR168C	382.209	-0.358769	0.178925	-2.00514	0.0449484	0.161805
YDR439W	249.038	-0.358751	0.189687	-1.89128	0.0585874	0.195073
YBR019C	227.197	-0.358745	0.185317	-1.93585	0.052886	0.182294
YBR138C	226.363	-0.358737	0.246427	-1.45575	0.145461	0.360109
YKR005C	134.041	-0.358536	0.262928	-1.36363	0.172685	0.399535
YGL113W	432.691	-0.358281	0.181628	-1.97261	0.0485401	0.170636
YGR198W	1812.46	-0.358149	0.114901	-3.11704	0.00182679	0.0171709
YDL079C	230.646	-0.358105	0.205562	-1.74208	0.0814951	0.246508
YOR290C	1769.4	-0.358023	0.11833	-3.02564	0.00248108	0.0213505
YHR094C	14592	-0.357778	0.0811843	-4.40699	1.04818e-05	0.000357839
YMR247C	1354.63	-0.357743	0.126862	-2.81994	0.00480319	0.0340842
YDL206W	452.104	-0.357743	0.14139	-2.53018	0.0114003	0.0632075
YDL112W	3222.77	-0.357465	0.0775252	-4.61095	4.00834e-06	0.000173268
YGR196C	558.423	-0.357285	0.159715	-2.23702	0.025285	0.108479
YPL058C	8305.66	-0.357277	0.103347	-3.45708	0.000546072	0.00701216
YPR068C	265.786	-0.357253	0.211133	-1.69207	0.0906321	0.263265
YBL037W	690.536	-0.357048	0.118972	-3.00111	0.00268997	0.0225732
YBL054W	2094.13	-0.356825	0.113827	-3.1348	0.00171973	0.0164136
YML099C	995.427	-0.356697	0.131488	-2.71277	0.0066724	0.0432891
YJL076W	2886.48	-0.35617	0.122661	-2.9037	0.00368778	0.0280783
YBR200W	1005.12	-0.356076	0.135105	-2.63555	0.0084	0.0503255
YOR211C	843.11	-0.355766	0.143622	-2.47709	0.0132457	0.0700937
YPR029C	1604.74	-0.355675	0.108293	-3.28436	0.00102213	0.0111758
YOR353C	680.052	-0.355582	0.143005	-2.4865	0.0129006	0.0689132
YDL070W	2569.15	-0.355417	0.0983453	-3.61397	0.000301549	0.00452019
YNL102W	801.684	-0.355322	0.116053	-3.06173	0.00220061	0.0195712
YJL216C	172.655	-0.355271	0.237802	-1.49398	0.135181	0.345385
YLR453C	163.007	-0.355255	0.213623	-1.663	0.0963127	0.274257
YDR192C	605.416	-0.355118	0.124897	-2.84329	0.00446511	0.0322311
YGR058W	410.746	-0.355081	0.153926	-2.30683	0.0210641	0.0956699
YHR174W	374777	-0.355032	0.106691	-3.32766	0.000875798	0.0100024
YNL287W	4929.05	-0.354955	0.106131	-3.3445	0.000824307	0.00960615
YPL126W	5289.84	-0.354932	0.0892629	-3.97626	7.0009e-05	0.00152198
YGL003C	882.554	-0.3549	0.13093	-2.71061	0.00671588	0.0434574
YDL028C	525.803	-0.354754	0.175834	-2.01755	0.0436384	0.159144
YDR363W	410.233	-0.354735	0.15896	-2.2316	0.0256411	0.10969
YJL050W	4815.01	-0.354728	0.0952979	-3.72231	0.000197408	0.00331316
YDL074C	1463.46	-0.354581	0.105305	-3.36717	0.000759441	0.00899959
YLR237W	3026.63	-0.354505	0.108827	-3.2575	0.00112399	0.0119725
YDR135C	3498.83	-0.354468	0.112824	-3.14178	0.00167924	0.0161299
YGR188C	229.269	-0.354266	0.192878	-1.83674	0.0662484	0.213876
YNL218W	328.112	-0.354184	0.208907	-1.69542	0.0899965	0.262642
YDR464W	1407.22	-0.353956	0.126305	-2.8024	0.00507245	0.0355454
YDR335W	1566.42	-0.353854	0.111012	-3.18753	0.00143494	0.0143013
YDR060W	5661.26	-0.353802	0.093046	-3.80244	0.000143276	0.00256072
YDR108W	670.596	-0.353785	0.132848	-2.66307	0.00774303	0.0476568
YLR129W	3311.9	-0.353734	0.0837175	-4.22533	2.38592e-05	0.000652181
YDR459C	811.373	-0.35369	0.136826	-2.58497	0.00973877	0.05613
YDR094W	171.478	-0.353658	0.211807	-1.66972	0.0949748	0.271591
YLL051C	1769.49	-0.353417	0.123479	-2.86216	0.00420765	0.0309071
YLR263W	320.984	-0.353184	0.163134	-2.16499	0.0303885	0.12421
YGR060W	17299	-0.353095	0.144809	-2.43835	0.0147544	0.0750336
YOR146W	176.899	-0.352812	0.324429	-1.08749	0.276821	0.537578
YAL056W	1273.46	-0.352705	0.109354	-3.22534	0.00125824	0.0131023
YOR249C	331.746	-0.352485	0.163559	-2.15509	0.0311546	0.125975
YPR190C	2071.06	-0.35232	0.112153	-3.14142	0.00168133	0.0161299
YKR063C	544.238	-0.351726	0.13982	-2.51555	0.0118846	0.0650678
YKL008C	5681.28	-0.351545	0.0758505	-4.63471	3.57444e-06	0.00015819
YEL063C	5175.32	-0.351524	0.113475	-3.0978	0.00194964	0.0180016
YGR079W	2926.15	-0.351519	0.104708	-3.35714	0.000787519	0.00924992
YGR246C	631.113	-0.351429	0.152091	-2.31064	0.0208527	0.0950582
YNL054W	758.399	-0.351363	0.135281	-2.59729	0.00939633	0.0545734
YDL145C	8776.95	-0.351228	0.094137	-3.73103	0.000190697	0.00322235
YIR033W	3161.64	-0.351187	0.148862	-2.35915	0.0183168	0.0872983
YDR469W	328.548	-0.350989	0.202298	-1.735	0.08274	0.249537
YOR279C	143.735	-0.350928	0.237251	-1.47915	0.139102	0.351536
YDR364C	634.131	-0.350699	0.143303	-2.44726	0.0143948	0.0737089
YPL026C	952.824	-0.350162	0.152728	-2.29271	0.0218646	0.0978121
YNL065W	11383.6	-0.350086	0.0885446	-3.95378	7.69258e-05	0.00162484
YMR304W	489.819	-0.349984	0.193774	-1.80614	0.0708965	0.222411
YLR248W	2448.5	-0.349873	0.111977	-3.1245	0.0017811	0.0168912
YBR041W	2397.29	-0.349802	0.10391	-3.36639	0.000761588	0.00900224
YMR128W	3105.33	-0.34971	0.1202	-2.90941	0.00362115	0.0277273
YFR039C	944.18	-0.349686	0.154361	-2.26537	0.0234897	0.102612
YKL101W	1653.4	-0.349617	0.120337	-2.90532	0.00366878	0.0280343
YBR196C	47028.7	-0.34949	0.090708	-3.85291	0.000116724	0.00220842
YNL125C	1192.02	-0.349381	0.112448	-3.10704	0.00188971	0.0176065
YDR124W	188.113	-0.349301	0.240878	-1.45012	0.147026	0.362446
YHR005C	1671.59	-0.3492	0.137586	-2.53805	0.0111473	0.0620618
YGR048W	511.581	-0.349114	0.152694	-2.28636	0.0222332	0.0986888
YKR019C	298.341	-0.349092	0.183708	-1.90026	0.0573987	0.192234
YJR141W	395.368	-0.348886	0.190394	-1.83244	0.0668863	0.214816
YDR075W	778.977	-0.348767	0.121572	-2.86881	0.00412019	0.0304509
YGL037C	250.912	-0.348642	0.229908	-1.51644	0.129407	0.335894
YNL003C	651.358	-0.348023	0.189711	-1.8345	0.0665805	0.214297
YLR165C	171.151	-0.34794	0.216848	-1.60454	0.108596	0.297853
YOR269W	652.228	-0.34794	0.131463	-2.64667	0.00812893	0.0493627
YER024W	468.107	-0.347893	0.135458	-2.56827	0.0102206	0.0581857
YJR010W	600.388	-0.347863	0.173542	-2.00449	0.0450178	0.161929
YHR069C	1742.72	-0.347678	0.120303	-2.89001	0.00385225	0.02896
YGR125W	1241.4	-0.347497	0.113713	-3.05593	0.00224366	0.0198354
YPR097W	1157.75	-0.347056	0.117265	-2.95957	0.00308066	0.0247619
YHR166C	250.203	-0.347054	0.190921	-1.81779	0.0690966	0.218983
YOR335C	11803.6	-0.347048	0.0978767	-3.54577	0.000391474	0.00542013
YKL168C	361.793	-0.347003	0.197537	-1.75665	0.0789769	0.240357
YNL299W	1024.39	-0.346806	0.130022	-2.66728	0.00764684	0.0474181
YOL079W	167.46	-0.346649	0.226587	-1.52987	0.126048	0.330221
YML093W	3330.11	-0.346471	0.121405	-2.85385	0.00431925	0.0313609
YNL327W	9795.6	-0.346436	0.122889	-2.81911	0.00481569	0.0340997
YLR381W	797.293	-0.346417	0.150447	-2.30259	0.0213018	0.0962791
YHR082C	1698.3	-0.346305	0.108678	-3.18652	0.00143997	0.014313
YDR406W	1015.88	-0.346191	0.126701	-2.73235	0.00628838	0.0413792
YPL103C	351.565	-0.346183	0.186161	-1.85958	0.0629445	0.205732
YER149C	412.08	-0.346115	0.16568	-2.08906	0.0367026	0.140228
YOL045W	1264.71	-0.346025	0.137353	-2.51924	0.0117607	0.0645797
YMR229C	7236.99	-0.346002	0.0902864	-3.83227	0.000126965	0.00235326
YER111C	372.891	-0.345873	0.160916	-2.1494	0.031603	0.126689
YKL079W	430.64	-0.345809	0.147328	-2.3472	0.0189149	0.0892903
YMR212C	2347.15	-0.345713	0.110435	-3.13046	0.00174534	0.0166154
YBL063W	410.505	-0.345687	0.13248	-2.60935	0.00907139	0.0533168
YOL126C	3839.94	-0.345544	0.081159	-4.25762	2.06613e-05	0.000577402
YGL090W	228.627	-0.345362	0.244673	-1.41152	0.158091	0.379913
YJL217W	473.381	-0.344802	0.137419	-2.50913	0.012103	0.0660204
YNL268W	6409.88	-0.344598	0.0916247	-3.76098	0.000169251	0.0029333
YPL043W	3495	-0.344489	0.0990306	-3.47861	0.000504016	0.0065628
YNL038W	518.763	-0.344405	0.146375	-2.35289	0.0186279	0.088441
YNL051W	404.007	-0.344326	0.179749	-1.91559	0.055417	0.188053
YGL216W	758.949	-0.344294	0.116684	-2.95065	0.00317108	0.0252972
YPL175W	720.178	-0.344193	0.106345	-3.23656	0.0012098	0.0127046
YIL073C	608.609	-0.344167	0.166147	-2.07146	0.038316	0.145272
YMR219W	663.762	-0.344159	0.148918	-2.31106	0.0208294	0.09501
YJR033C	575.582	-0.34414	0.142812	-2.40974	0.0159639	0.0794985
YNL063W	191.895	-0.343993	0.24071	-1.42908	0.152981	0.371723
YEL013W	2143.8	-0.343964	0.114064	-3.01555	0.00256517	0.0219471
YNL280C	2878.68	-0.34383	0.115449	-2.97819	0.00289957	0.0239005
YMR049C	5875.91	-0.343742	0.0967573	-3.55262	0.000381417	0.0053212
YFL025C	1187.47	-0.343596	0.101654	-3.38007	0.000724672	0.00867405
YMR160W	220.441	-0.343498	0.223175	-1.53914	0.12377	0.325861
YHR202W	362.468	-0.34346	0.199102	-1.72504	0.0845202	0.252819
YOL051W	2086.63	-0.343315	0.112602	-3.04893	0.0022966	0.0202553
YJR132W	2610.18	-0.343302	0.104915	-3.2722	0.00106715	0.0115156
YKR028W	2300.21	-0.343215	0.0892263	-3.84656	0.000119786	0.00224335
YFL013C	748.663	-0.343164	0.138748	-2.47329	0.0133877	0.0704939
YPR120C	354.356	-0.34305	0.221903	-1.54594	0.122118	0.323229
YJL196C	7976.63	-0.342998	0.157052	-2.18398	0.0289635	0.120371
YLR394W	367.428	-0.34282	0.163545	-2.09617	0.0360668	0.138654
YOR106W	431.866	-0.342788	0.195463	-1.75373	0.0794774	0.241485
YGL087C	282.033	-0.342784	0.214915	-1.59497	0.110718	0.301925
YPL119C	158.085	-0.342767	0.256976	-1.33385	0.182254	0.411722
YGR185C	6923.87	-0.34221	0.111908	-3.05796	0.00222848	0.0197482
YML098W	304.624	-0.342	0.165147	-2.07088	0.0383696	0.145402
YOR127W	1213.01	-0.341849	0.130222	-2.62513	0.00866152	0.0516427
YBL100C	252.75	-0.341679	0.236875	-1.44244	0.149177	0.365808
YPL067C	325.577	-0.341655	0.231435	-1.47625	0.139878	0.352778
YNL216W	2217.66	-0.341655	0.0955574	-3.57539	0.000349713	0.00502916
YPR084W	558.362	-0.341597	0.167914	-2.03435	0.041916	0.154586
YIL129C	1316.87	-0.341533	0.0947252	-3.60551	0.000311538	0.00462332
YAL063C	524.755	-0.34153	0.145192	-2.35227	0.0186592	0.0885327
YFL007W	2845.23	-0.341486	0.118572	-2.87999	0.0039769	0.0295979
YPL005W	176.696	-0.34143	0.262	-1.30317	0.192517	0.425748
YPR042C	740.657	-0.341274	0.150165	-2.27266	0.023047	0.101273
YKR016W	550.393	-0.341059	0.127765	-2.66943	0.00759794	0.0472517
YNL158W	274.167	-0.34081	0.159373	-2.13845	0.0324805	0.129168
YDR219C	337.871	-0.340746	0.167321	-2.03648	0.0417026	0.153952
YNL154C	2855.37	-0.340717	0.103871	-3.28018	0.0010374	0.0113095
YOR378W	238.92	-0.34029	0.1894	-1.79667	0.0723882	0.225758
YJR059W	903.904	-0.339948	0.116199	-2.92555	0.00343844	0.0267694
YOR338W	1489.33	-0.339864	0.201152	-1.68959	0.0911066	0.263982
YGL233W	869.59	-0.339797	0.109254	-3.11015	0.00186992	0.0175099
YMR088C	2409.35	-0.339463	0.121485	-2.79427	0.00520163	0.0362117
YIL151C	1462.43	-0.339293	0.102926	-3.29649	0.000979025	0.0107838
YDR468C	351.046	-0.338696	0.196405	-1.72448	0.0846221	0.25288
YER043C	34165.3	-0.33861	0.122333	-2.76793	0.00564129	0.0382343
YDR321W	7196.03	-0.338602	0.111967	-3.02412	0.00249354	0.0214329
YLR152C	569.936	-0.338134	0.128902	-2.62319	0.00871102	0.0518546
YDR370C	696.269	-0.338047	0.148912	-2.27012	0.0232005	0.101768
RME2	2806.15	-0.337853	0.0837924	-4.03203	5.52982e-05	0.00126505
YKR046C	2617.87	-0.337736	0.123811	-2.72783	0.00637531	0.0418629
YMR115W	393.992	-0.337641	0.145865	-2.31475	0.0206266	0.0943748
YDR288W	354.813	-0.33739	0.167722	-2.0116	0.044262	0.160374
YLR144C	1018.21	-0.337178	0.13373	-2.52134	0.0116909	0.0643
YPL194W	210.483	-0.337078	0.240399	-1.40216	0.160867	0.382981
YBR294W	675.693	-0.336898	0.169174	-1.99143	0.0464341	0.165574
YMR309C	7716.2	-0.336816	0.0859185	-3.92018	8.84831e-05	0.00180734
YKL129C	742.106	-0.336772	0.156458	-2.15247	0.0313603	0.126376
YIL070C	335.165	-0.336766	0.167962	-2.00501	0.0449615	0.161805
YMR210W	660.72	-0.3367	0.153666	-2.19112	0.0284432	0.118913
YLR056W	15209.7	-0.336666	0.132655	-2.5379	0.0111519	0.0620618
YML010W	3883.16	-0.336272	0.10771	-3.12202	0.00179614	0.0169748
YHR119W	1080.04	-0.336259	0.137225	-2.45043	0.0142686	0.0734675
YHL007C	2741.31	-0.336173	0.105491	-3.18676	0.00143878	0.014313
YMR012W	5185.69	-0.336011	0.098317	-3.41763	0.00063168	0.00776288
YMR267W	464.969	-0.335978	0.143015	-2.34926	0.018811	0.0890259
YKL073W	1571.78	-0.335932	0.119498	-2.8112	0.00493571	0.0347181
YLL015W	2070.61	-0.335878	0.0943559	-3.55969	0.000371296	0.00523831
YLR278C	1826.68	-0.33586	0.115959	-2.89636	0.00377523	0.0285543
YML111W	1424.96	-0.335789	0.127099	-2.64194	0.00824324	0.0496992
YPL028W	9542.01	-0.335764	0.134458	-2.49717	0.0125188	0.0674474
YOR148C	246.556	-0.335744	0.227876	-1.47336	0.140654	0.353657
YMR282C	457.351	-0.335569	0.16377	-2.04902	0.0404601	0.150939
YER022W	440.522	-0.335513	0.161469	-2.07788	0.0377208	0.143309
YKL078W	2022.48	-0.335451	0.0921425	-3.64057	0.000272037	0.00413862
YPL014W	640.571	-0.335409	0.145078	-2.31191	0.0207824	0.0948795
YLR045C	771.549	-0.335389	0.10766	-3.11525	0.0018379	0.0172535
YMR054W	2352.7	-0.335221	0.117012	-2.86484	0.00417216	0.0307433
YKL132C	273.544	-0.335158	0.177732	-1.88575	0.0593293	0.197102
YER171W	1246.29	-0.335069	0.106761	-3.13851	0.0016981	0.0162699
YHL024W	460.257	-0.335032	0.176987	-1.89297	0.0583614	0.194588
YGR229C	3337.43	-0.33482	0.0875389	-3.82481	0.000130874	0.00238492
YAL035W	9778.73	-0.334661	0.0934921	-3.57957	0.000344165	0.00496867
YDR265W	219.422	-0.334582	0.201865	-1.65745	0.0974279	0.275912
YNL123W	4484.98	-0.334366	0.102503	-3.26203	0.00110617	0.0118336
YDR319C	493.343	-0.334351	0.203384	-1.64394	0.100189	0.281947
YIL079C	799.577	-0.334203	0.157977	-2.11551	0.0343865	0.134348
YOL124C	2340.57	-0.333895	0.121344	-2.75165	0.00592966	0.0396466
YOR208W	568.794	-0.333734	0.173658	-1.92178	0.0546331	0.186757
YLR005W	798.166	-0.333711	0.148892	-2.2413	0.0250064	0.107512
YMR034C	225.197	-0.333657	0.220041	-1.51634	0.129433	0.335894
YGL145W	937.728	-0.333549	0.146875	-2.27098	0.0231482	0.101598
YGR149W	442.686	-0.333466	0.168433	-1.97981	0.0477248	0.168407
YJL093C	1927.29	-0.333453	0.139862	-2.38416	0.0171183	0.0833493
YOR245C	612.456	-0.333444	0.128222	-2.60051	0.00930849	0.0541962
YDL077C	497.632	-0.333228	0.135159	-2.46544	0.0136843	0.0715471
YGR150C	510.618	-0.333227	0.182207	-1.82884	0.0674237	0.215333
YGR097W	1040.47	-0.333213	0.117233	-2.84232	0.00447864	0.0322974
YDR478W	173.761	-0.333204	0.23243	-1.43357	0.151696	0.369669
YAL038W	224015	-0.333106	0.0896405	-3.71601	0.00020239	0.00338911
YDR301W	1070.6	-0.332757	0.131328	-2.5338	0.0112835	0.0627
YDR231C	134.343	-0.33271	0.290475	-1.1454	0.252043	0.505651
YEL004W	295.267	-0.332657	0.194736	-1.70825	0.0875905	0.257507
YGL167C	5508.9	-0.332626	0.116356	-2.85869	0.00425395	0.0310689
YIR023W	1113.87	-0.332471	0.111336	-2.98619	0.00282481	0.023336
YNL209W	94237.7	-0.332399	0.112642	-2.95094	0.00316812	0.0252972
YHR031C	922.737	-0.332319	0.150603	-2.20658	0.0273431	0.115509
YCL002C	1221.84	-0.332224	0.140246	-2.36887	0.0178425	0.0859192
YBL076C	16358.2	-0.33216	0.0801125	-4.14617	3.3809e-05	0.000869791
YOL082W	361.089	-0.332036	0.200464	-1.65634	0.0976531	0.276275
YPL263C	2626.6	-0.331769	0.101536	-3.26751	0.00108496	0.0116909
YKL018W	909.114	-0.33143	0.127226	-2.60506	0.00918588	0.0538196
YLR348C	376.614	-0.331429	0.201654	-1.64356	0.100268	0.282062
YOR102W	234.817	-0.33133	0.237775	-1.39346	0.163481	0.386849
YKR001C	3036.12	-0.331262	0.0858306	-3.85949	0.000113626	0.00217734
YDL195W	7455.59	-0.331188	0.0949182	-3.4892	0.000484473	0.00640935
YJR010C-A	175.261	-0.330906	0.22582	-1.46535	0.142825	0.356584
YDR150W	1834.78	-0.330825	0.133051	-2.48646	0.0129021	0.0689132
YKL174C	1829.27	-0.330698	0.123036	-2.68782	0.00719206	0.0455477
YOR046C	3040.92	-0.330667	0.0963606	-3.43156	0.00060012	0.00748639
YJR041C	2654.49	-0.330605	0.0919542	-3.59532	0.000323987	0.00478127
YDR138W	862.29	-0.330596	0.121474	-2.72153	0.00649799	0.0423423
YDL229W	117322	-0.330464	0.098289	-3.36216	0.000773341	0.00911218
YJR134C	844.913	-0.330173	0.117895	-2.80056	0.00510141	0.0356811
YNR008W	953.42	-0.330034	0.152039	-2.17072	0.0299522	0.122983
YDR109C	529.814	-0.330021	0.141263	-2.33623	0.0194795	0.090958
YKR038C	1265.63	-0.329854	0.107594	-3.06572	0.00217145	0.0193582
YGR023W	258.814	-0.329609	0.208894	-1.57787	0.114594	0.308253
YDR263C	160.289	-0.329387	0.234458	-1.40489	0.160055	0.381903
YDL093W	1785.01	-0.329135	0.12369	-2.66096	0.00779174	0.0478768
YDR062W	6234.91	-0.329118	0.108268	-3.03986	0.00236689	0.0206666
YHR098C	3744.62	-0.328867	0.0891916	-3.68719	0.00022674	0.00368081
YER152C	987.599	-0.328858	0.138935	-2.367	0.0179329	0.0862426
YMR266W	6013.2	-0.328846	0.0897841	-3.66263	0.000249636	0.00391571
YMR204C	154.869	-0.328794	0.236067	-1.3928	0.16368	0.387198
YHR102W	763.521	-0.328781	0.144136	-2.28104	0.022546	0.0997408
YDL044C	156.838	-0.328088	0.237176	-1.38331	0.166569	0.39043
YGR141W	422.784	-0.328078	0.17505	-1.87419	0.0609039	0.201164
YGL171W	1803.03	-0.327918	0.103546	-3.16687	0.00154087	0.0150741
YPR144C	2733.25	-0.327658	0.101733	-3.22076	0.00127853	0.0132764
YDL102W	967.45	-0.327548	0.137498	-2.3822	0.0172097	0.08363
YNL088W	1250.57	-0.327477	0.123291	-2.65613	0.00790432	0.0482501
YAL043C	1768.83	-0.327197	0.0927756	-3.52676	0.000420683	0.0057708
YOR119C	1350.74	-0.326828	0.10236	-3.19293	0.00140836	0.0141121
YAL021C	2825.04	-0.326747	0.10229	-3.19433	0.00140155	0.0141008
YIL068C	600.918	-0.32664	0.163448	-1.99844	0.0456695	0.163719
YPR025C	404.624	-0.326248	0.139677	-2.33572	0.0195056	0.0909814
YBR060C	813.128	-0.326153	0.14052	-2.32105	0.0202842	0.0932829
YDR475C	546.54	-0.326107	0.154708	-2.10789	0.0350406	0.13623
YHR042W	13742.1	-0.32609	0.100972	-3.22952	0.00123999	0.0129485
YNL101W	2308.62	-0.32573	0.110426	-2.94976	0.00318021	0.0253428
YPR162C	443.527	-0.325702	0.174167	-1.87006	0.0614753	0.202601
YHR034C	334.988	-0.325571	0.187949	-1.73223	0.0832332	0.2503
YFR005C	976.717	-0.325424	0.134086	-2.42698	0.0152251	0.0768489
YOR043W	2072.98	-0.325358	0.0954959	-3.40704	0.000656718	0.00804398
YAR019C	583.711	-0.32532	0.178269	-1.82488	0.0680192	0.216633
YGL150C	1566.39	-0.325207	0.137487	-2.36536	0.0180123	0.086345
YNL221C	1682.73	-0.325093	0.110688	-2.93701	0.00331395	0.0260456
YPL176C	1235.17	-0.325049	0.125185	-2.59655	0.0094164	0.0546107
YFL033C	1027.39	-0.325016	0.116155	-2.79813	0.00513997	0.035816
YOR294W	1660.32	-0.325011	0.112098	-2.89936	0.00373924	0.0283397
YDR292C	1998.91	-0.32482	0.113757	-2.85539	0.00429835	0.0312957
YDR490C	577.349	-0.324788	0.12609	-2.57584	0.00999979	0.0573344
YGR186W	1732.79	-0.324784	0.125403	-2.58991	0.00960005	0.0554595
YFL049W	537.674	-0.324452	0.161496	-2.00904	0.0445325	0.160969
YBR162C	33666.1	-0.324447	0.124029	-2.61591	0.0088991	0.052679
YFR009W	4132.6	-0.324424	0.0875078	-3.70736	0.000209427	0.0034878
YBR229C	1852.11	-0.324389	0.134018	-2.42049	0.0154994	0.0780218
YOR160W	1638.91	-0.324175	0.128921	-2.51452	0.0119194	0.0651623
YLR426W	549.252	-0.324026	0.19377	-1.67222	0.094481	0.270662
YHR039C	4966.71	-0.323842	0.118477	-2.73338	0.00626888	0.0413792
YPL190C	2133.82	-0.323766	0.123543	-2.62068	0.00877542	0.0520983
YJL038C	157.389	-0.323686	0.293006	-1.10471	0.269287	0.527853
YOL004W	2409.02	-0.323664	0.110271	-2.93516	0.00333375	0.0261548
YNL118C	1778.98	-0.323353	0.0971379	-3.32881	0.000872182	0.00997643
YDL190C	1435.01	-0.323335	0.0924044	-3.49913	0.00046678	0.00619734
YBR136W	493.33	-0.323265	0.142156	-2.27401	0.0229654	0.101034
YLR300W	23324.3	-0.323161	0.0903976	-3.57488	0.000350384	0.00502916
YKL071W	328.75	-0.323038	0.21385	-1.51058	0.130896	0.338155
YMR010W	2104.22	-0.322981	0.152779	-2.11404	0.0345119	0.134555
YOR270C	17738.6	-0.322716	0.0768944	-4.19687	2.70632e-05	0.000713528
YGL008C	223650	-0.322673	0.0929872	-3.47008	0.000520296	0.00675114
YNL272C	783.834	-0.322587	0.105406	-3.06042	0.00221027	0.0196102
YBL084C	635.311	-0.322412	0.149602	-2.15514	0.0311508	0.125975
YPL042C	830.914	-0.322403	0.118245	-2.72656	0.00639974	0.0419226
YOR373W	721.079	-0.322254	0.131852	-2.44406	0.0145231	0.0742124
YMR061W	1447.19	-0.322086	0.0874749	-3.68203	0.00023138	0.0037302
YJL189W	1444.47	-0.321866	0.149227	-2.15689	0.0310142	0.125788
YOL064C	1147.59	-0.321866	0.140596	-2.28929	0.0220624	0.0984596
YOR025W	907.801	-0.321699	0.128747	-2.49869	0.0124654	0.0673057
YLR254C	306.649	-0.321673	0.17586	-1.82914	0.0673793	0.215333
YEL015W	1331.02	-0.321636	0.142287	-2.26048	0.0237915	0.103671
YHR192W	496.814	-0.321455	0.131808	-2.43882	0.0147354	0.0750336
YGR234W	7814.7	-0.321415	0.0968621	-3.31828	0.000905744	0.0102591
YHR067W	177.035	-0.321214	0.238275	-1.34808	0.177631	0.406358
YBR084W	5761.81	-0.32117	0.0936326	-3.4301	0.000603349	0.00751407
YER082C	2316.83	-0.321118	0.10954	-2.93152	0.00337302	0.0263706
YHR040W	787.878	-0.32098	0.178229	-1.80094	0.071712	0.224259
YDR014W	164.126	-0.320888	0.233177	-1.37616	0.168773	0.393858
YNL043C	357.615	-0.320757	0.26298	-1.2197	0.222579	0.467874
YMR285C	1065.04	-0.32073	0.128812	-2.48991	0.0127774	0.0684702
YIL075C	4530.31	-0.320708	0.0968594	-3.31107	0.00092941	0.0104226
YPR186C	469.923	-0.320586	0.149922	-2.13836	0.0324875	0.129168
YBR182C	165.597	-0.32036	0.287737	-1.11338	0.265546	0.523141
YKR072C	1441.54	-0.320301	0.0885928	-3.61543	0.000299845	0.00450373
YGR200C	3537.23	-0.320055	0.10002	-3.1999	0.00137476	0.0139585
YPL160W	7472.13	-0.320023	0.0784066	-4.08159	4.47294e-05	0.00106591
YGL166W	355.193	-0.31998	0.212595	-1.50512	0.132294	0.34023
YHR169W	1832.52	-0.319878	0.129265	-2.4746	0.0133387	0.0703855
YGR216C	1429.36	-0.319852	0.114655	-2.78968	0.00527602	0.0364731
YMR307W	71223	-0.319655	0.107386	-2.97669	0.00291382	0.0239914
YER013W	690.953	-0.319564	0.128725	-2.48253	0.0130453	0.0694471
YOR260W	3365.55	-0.319443	0.0880386	-3.62844	0.000285144	0.00430904
YKL028W	1149.85	-0.319406	0.105272	-3.0341	0.00241253	0.0209546
YDR398W	5071.17	-0.319199	0.103924	-3.07147	0.0021301	0.0191549
YHR030C	1070.8	-0.319078	0.138989	-2.29571	0.0216923	0.0974036
YJL162C	424.377	-0.318989	0.213627	-1.49321	0.135383	0.345663
YGR255C	1125.27	-0.318853	0.147394	-2.16327	0.0305206	0.124545
YOR322C	2013.6	-0.318694	0.128233	-2.48528	0.012945	0.0690927
YPL238C	1284.46	-0.318645	0.119787	-2.66009	0.00781198	0.0479225
YGR171C	356.712	-0.318425	0.172036	-1.85092	0.0641815	0.208562
YML049C	1234.05	-0.318378	0.12875	-2.47285	0.013404	0.07053
YBL029W	286.071	-0.318276	0.200954	-1.58383	0.113233	0.306031
YGR038W	985.973	-0.318057	0.137171	-2.31868	0.0204124	0.0935673
YNL238W	3063.62	-0.317909	0.113036	-2.81246	0.00491647	0.0346155
YDR338C	772.767	-0.317891	0.116558	-2.72732	0.00638501	0.0418629
YAL001C	614.091	-0.317866	0.14087	-2.25645	0.0240427	0.104354
YML034W	773.171	-0.317756	0.137638	-2.30863	0.0209641	0.0953905
YJL019W	610.485	-0.317753	0.139696	-2.2746	0.0229298	0.100937
YGL107C	826.137	-0.317583	0.121439	-2.61517	0.00891823	0.0527502
YHR170W	6798.93	-0.31753	0.109683	-2.89497	0.00379193	0.0286514
YDR279W	449.389	-0.317243	0.184085	-1.72335	0.0848246	0.253238
YNR032W	610.895	-0.317049	0.129129	-2.45529	0.0140772	0.0729876
YOR060C	138.818	-0.316749	0.270278	-1.17194	0.241221	0.494207
YBL113C	961.189	-0.316681	0.166981	-1.89651	0.0578926	0.193539
YMR253C	610.84	-0.31658	0.164388	-1.92582	0.0541275	0.185541
YKL038W	998.81	-0.316541	0.104014	-3.04325	0.00234035	0.020568
YAR008W	262.691	-0.31636	0.194501	-1.62652	0.103839	0.28883
YJR130C	545.961	-0.316203	0.136214	-2.32136	0.0202674	0.0932829
YGR178C	2694.34	-0.316179	0.110271	-2.8673	0.00413992	0.0305664
YBR119W	228.792	-0.315975	0.267592	-1.18081	0.237678	0.490034
YIL038C	1955.95	-0.315974	0.119066	-2.65376	0.00795994	0.0485498
YMR137C	195.31	-0.315967	0.242432	-1.30332	0.192465	0.425748
YBR058C	1532.54	-0.315901	0.109483	-2.88539	0.00390933	0.0292453
YKL116C	985.538	-0.315753	0.11737	-2.69024	0.00714014	0.045296
YGR054W	6594.64	-0.315708	0.0858672	-3.6767	0.000236268	0.00377775
YMR086W	1164.26	-0.315699	0.152724	-2.06712	0.0387232	0.145924
YKR044W	1090.82	-0.31567	0.115469	-2.73381	0.00626056	0.0413753
YGL238W	4110.8	-0.315515	0.0887059	-3.55686	0.000375314	0.00527497
YIL137C	2071.55	-0.315438	0.116488	-2.70791	0.00677089	0.0437232
YIL046W	892.211	-0.315253	0.108688	-2.90052	0.0037254	0.0282636
YPR026W	282.436	-0.315152	0.240042	-1.3129	0.189216	0.421457
YJL155C	218.029	-0.314996	0.195569	-1.61066	0.107253	0.295671
YOR094W	347.904	-0.31497	0.184196	-1.70997	0.0872714	0.256874
YNR067C	3832.94	-0.31494	0.115815	-2.71935	0.00654112	0.042586
YPL146C	2138.81	-0.314884	0.117942	-2.66982	0.00758917	0.0472517
YHR072W	3575.19	-0.314832	0.102556	-3.06985	0.00214169	0.0191849
YLR242C	502.463	-0.314831	0.131935	-2.38625	0.017021	0.0830313
YOR291W	1376.86	-0.314819	0.117696	-2.67485	0.00747616	0.0469074
YHR158C	1289.09	-0.314772	0.116939	-2.69177	0.00710749	0.0451506
YGR199W	1565.1	-0.314764	0.117751	-2.67313	0.00751474	0.0470304
YBR007C	590.788	-0.31449	0.163801	-1.91995	0.0548641	0.187031
YIR002C	682.482	-0.314363	0.145953	-2.15387	0.0312505	0.126176
YMR284W	198.293	-0.314278	0.278229	-1.12957	0.258659	0.515032
YBR165W	471.989	-0.314151	0.135281	-2.32221	0.0202219	0.0932829
YOR380W	388.845	-0.314149	0.136641	-2.29907	0.0215007	0.097001
YPL022W	1205.65	-0.314039	0.126654	-2.47949	0.0131569	0.0698225
YML130C	2522.23	-0.313949	0.122544	-2.56193	0.0104092	0.0589434
YNL197C	3451.08	-0.313766	0.0927515	-3.38287	0.000717325	0.00861602
YIR003W	762.82	-0.313682	0.157987	-1.98549	0.0470896	0.166879
YKR079C	1350.64	-0.313511	0.122991	-2.54906	0.0108014	0.060571
YLR130C	3259.12	-0.313503	0.0929916	-3.3713	0.000748133	0.00888557
YLR127C	501.792	-0.31344	0.142567	-2.19854	0.0279108	0.117109
YOR357C	187.251	-0.31341	0.21985	-1.42556	0.153995	0.372949
YGR192C	384950	-0.313202	0.106828	-2.93182	0.00336981	0.0263706
YMR220W	1639.43	-0.313065	0.12127	-2.58155	0.00983573	0.0566011
YLR032W	660.304	-0.312961	0.1261	-2.48186	0.01307	0.0695106
YDR312W	728.028	-0.312899	0.147693	-2.11857	0.0341264	0.13371
YDR379W	734.297	-0.312898	0.133487	-2.34403	0.0190768	0.0898835
YIL128W	1332.15	-0.312765	0.106254	-2.94355	0.00324476	0.0256646
YDR240C	430.717	-0.312757	0.142203	-2.19937	0.0278517	0.116927
YDR012W	46540	-0.31272	0.105601	-2.96134	0.00306301	0.0247269
YDR496C	4515.73	-0.312457	0.0807187	-3.87094	0.000108418	0.00211019
YGR218W	4539.18	-0.312375	0.0897868	-3.47907	0.00050316	0.0065628
YKR099W	1350.31	-0.312224	0.124774	-2.50231	0.0123386	0.0668638
YPL084W	1262.77	-0.312116	0.129075	-2.41809	0.0156021	0.0783011
YML100W	385.814	-0.312113	0.1712	-1.82309	0.0682902	0.217075
YLR099C	3336.39	-0.312063	0.261691	-1.19249	0.233071	0.483775
YNL241C	1581.8	-0.312028	0.152025	-2.05247	0.0401237	0.149985
YOR336W	1108.23	-0.311895	0.145723	-2.14033	0.0323279	0.128891
YBL101C	551.241	-0.311859	0.174669	-1.78543	0.0741921	0.229841
YHR204W	2645.24	-0.311398	0.100151	-3.10927	0.00187547	0.0175355
YOR304W	1095.73	-0.311339	0.104837	-2.96974	0.00298052	0.0243787
YPR071W	420.47	-0.311298	0.173656	-1.79261	0.073035	0.227392
YDR517W	1204.52	-0.3112	0.154402	-2.01552	0.0438499	0.159425
YDR110W	756.428	-0.311198	0.13295	-2.34071	0.0192471	0.0903918
YBR069C	11055.4	-0.311065	0.0841014	-3.69869	0.000216714	0.00354327
YBR243C	2039.79	-0.311056	0.124542	-2.4976	0.0125039	0.0674474
YER078C	572.133	-0.310958	0.125158	-2.48451	0.012973	0.0691922
YKL184W	3140.12	-0.310876	0.105713	-2.94075	0.0032742	0.0258426
YKL219W	930.001	-0.310607	0.129508	-2.39836	0.0164687	0.0811708
YOR073W	434.51	-0.310602	0.158825	-1.95563	0.0505087	0.175893
YBR212W	1635.94	-0.310582	0.125809	-2.46868	0.0135612	0.0710555
YKR036C	753.013	-0.31057	0.117455	-2.64415	0.00818955	0.049514
YDR128W	1147.82	-0.310529	0.137801	-2.25346	0.0242303	0.104923
YER007C-A	1407.84	-0.310525	0.152912	-2.03075	0.0422807	0.155315
YJL077C	177.167	-0.310423	0.210871	-1.4721	0.140994	0.354032
YDR069C	469.908	-0.310422	0.162425	-1.91117	0.0559824	0.189023
YJR143C	11350.3	-0.310254	0.102801	-3.01799	0.00254456	0.0218462
YEL018W	314.254	-0.309904	0.213549	-1.45121	0.146722	0.361816
YKR096W	726.469	-0.30981	0.141651	-2.18714	0.0287323	0.119611
YBR055C	1073.22	-0.309708	0.122843	-2.52117	0.0116966	0.0643
YMR138W	161.411	-0.309479	0.268912	-1.15086	0.249792	0.504065
YPL045W	599.755	-0.309373	0.14047	-2.20241	0.0276361	0.116284
YDR129C	4450.05	-0.309359	0.113545	-2.72456	0.00643864	0.0420662
YDR170C	2991.33	-0.309298	0.109709	-2.81925	0.00481358	0.0340997
YHL026C	660.647	-0.3092	0.21756	-1.42122	0.155254	0.374702
YNL297C	1294.85	-0.308918	0.104083	-2.968	0.00299748	0.0244282
YGR155W	17447.8	-0.30878	0.0976184	-3.16313	0.00156082	0.0151894
YNR030W	2385.21	-0.308628	0.0997424	-3.09425	0.00197309	0.0181559
YHR091C	512.418	-0.308574	0.135309	-2.28052	0.0225771	0.0997408
YKR015C	265.847	-0.308506	0.20679	-1.49188	0.13573	0.346092
YHR165C	1821.06	-0.308434	0.0997123	-3.09324	0.00197984	0.018173
YOL063C	812.269	-0.308412	0.108882	-2.83253	0.00461818	0.0329522
YDL176W	583.083	-0.308141	0.120407	-2.55915	0.0104928	0.0592809
YCR077C	4901.32	-0.308026	0.0767637	-4.01265	6.004e-05	0.00134863
YER157W	840.752	-0.307961	0.101519	-3.03353	0.00241712	0.02097
YLR378C	10233.7	-0.307874	0.0999003	-3.08182	0.00205742	0.0186548
YOR133W	62611.2	-0.307828	0.105542	-2.91665	0.00353811	0.0273166
YDR412W	1004.49	-0.307507	0.114165	-2.69354	0.00706981	0.044965
YKL014C	3215.09	-0.307472	0.0838703	-3.66604	0.000246337	0.00389826
YJL084C	1137.12	-0.307388	0.117669	-2.61231	0.00899329	0.0529415
YMR177W	736.363	-0.307376	0.134689	-2.28212	0.0224823	0.099557
YDR163W	160.911	-0.307227	0.229558	-1.33834	0.180785	0.409784
YNL224C	461.984	-0.307197	0.136882	-2.24424	0.0248169	0.106841
YPR016C	10374.8	-0.307177	0.112407	-2.73272	0.0062813	0.0413792
YJR161C	454.373	-0.30705	0.21281	-1.44284	0.149066	0.365657
YOR223W	183.169	-0.307001	0.185845	-1.65192	0.0985518	0.278182
YML016C	2524.36	-0.306735	0.10118	-3.03158	0.00243275	0.021032
YJR004C	942.373	-0.306551	0.0988105	-3.10242	0.00191947	0.0177725
YDR207C	819.172	-0.306369	0.137852	-2.22246	0.0262524	0.111855
YLR043C	1599.33	-0.306268	0.101888	-3.00592	0.00264778	0.0223239
YIL085C	1934.53	-0.305929	0.111272	-2.74938	0.00597076	0.0398497
YKR088C	1994.6	-0.305915	0.155914	-1.96208	0.0497535	0.17367
YFR021W	730.941	-0.305785	0.160863	-1.9009	0.0573155	0.192157
YGR245C	4692.21	-0.305746	0.111678	-2.73774	0.00618628	0.0409938
YIL090W	2925.52	-0.305745	0.103737	-2.94729	0.0032057	0.025464
YDR473C	289.416	-0.305686	0.195571	-1.56305	0.118042	0.314679
YIL112W	791.75	-0.305538	0.165213	-1.84936	0.0644064	0.209201
YMR105C	362.226	-0.305508	0.18454	-1.65551	0.0978216	0.276505
YBR159W	3253.84	-0.305123	0.106128	-2.87503	0.00403985	0.0299061
YDR116C	491.438	-0.304685	0.13444	-2.26632	0.0234319	0.10242
YLR283W	168.826	-0.30466	0.295008	-1.03272	0.301737	0.564666
YMR269W	478.018	-0.304637	0.131554	-2.31567	0.0205761	0.0942017
YJR044C	503.581	-0.304626	0.240968	-1.26418	0.206167	0.445012
YCL061C	393.021	-0.304495	0.1659	-1.83541	0.0664451	0.214139
YGL095C	762.255	-0.304452	0.134242	-2.26793	0.0233337	0.10205
YLL010C	1429.49	-0.304294	0.098296	-3.09569	0.00196353	0.0180903
YMR019W	744.995	-0.304042	0.168506	-1.80434	0.0711776	0.223105
YOL089C	578.833	-0.304032	0.161276	-1.88516	0.0594078	0.197274
YNL106C	538.991	-0.304025	0.140446	-2.16472	0.030409	0.124226
YDR399W	5423.51	-0.303984	0.100229	-3.0329	0.00242216	0.0209782
YAL017W	869.772	-0.303912	0.132264	-2.29776	0.0215752	0.0971014
YML112W	305.282	-0.3039	0.182279	-1.66722	0.0954701	0.272328
YDR448W	398.188	-0.303885	0.189327	-1.60508	0.108476	0.297853
YPL181W	967.431	-0.303587	0.116183	-2.61302	0.00897459	0.0528733
YCL036W	1444.84	-0.303549	0.117936	-2.57384	0.0100578	0.0574369
YHR118C	265.297	-0.303485	0.224331	-1.35285	0.176104	0.404362
YHR135C	2377.14	-0.303431	0.12132	-2.50107	0.0123819	0.067001
YFR030W	991.682	-0.303402	0.100584	-3.01641	0.00255785	0.0219349
YER028C	296.142	-0.303374	0.186511	-1.62658	0.103827	0.28883
YMR296C	6554.31	-0.303306	0.0948365	-3.1982	0.00138289	0.0139888
YDR324C	3585.57	-0.303234	0.102671	-2.95344	0.00314249	0.0252316
YER072W	3864.23	-0.303192	0.127058	-2.38625	0.0170212	0.0830313
YOR317W	2764.24	-0.303127	0.105736	-2.86683	0.0041461	0.0305816
YJR117W	4132.75	-0.303087	0.106736	-2.8396	0.00451701	0.0325426
YOR030W	598.743	-0.302534	0.206865	-1.46247	0.143613	0.35783
YNL323W	1054.48	-0.302504	0.123383	-2.45174	0.0142169	0.0733851
YBR121C	13184.5	-0.302486	0.102572	-2.94902	0.00318784	0.0253765
YMR055C	280.847	-0.302448	0.152053	-1.9891	0.0466898	0.166095
YPL145C	6378.24	-0.302422	0.0913985	-3.30883	0.000936869	0.0104589
YLR018C	892.046	-0.302355	0.131811	-2.29385	0.0217991	0.0977542
YPR173C	1804.28	-0.302312	0.123458	-2.4487	0.0143372	0.0735896
YGR123C	2518.82	-0.302249	0.101562	-2.97601	0.00292027	0.0239914
YCR075C	341.651	-0.302239	0.161985	-1.86585	0.0620628	0.204176
YBL089W	647.231	-0.30221	0.134733	-2.24302	0.0248953	0.107116
YJL100W	367.944	-0.302157	0.207679	-1.45492	0.14569	0.360109
YML051W	1951.98	-0.302147	0.139402	-2.16745	0.0302003	0.12385
YMR108W	7889.44	-0.30214	0.0913686	-3.30683	0.000943596	0.0105182
YOR099W	7705.05	-0.302073	0.121486	-2.48649	0.0129011	0.0689132
YOL152W	154.287	-0.30202	0.234844	-1.28604	0.198428	0.434299
YOR086C	2490.26	-0.301914	0.123138	-2.45183	0.0142133	0.0733851
YDL060W	3744.4	-0.301909	0.0952058	-3.17112	0.00151851	0.0149143
YHR115C	1365.76	-0.301769	0.122881	-2.45579	0.0140577	0.072937
YOR321W	1406.24	-0.301635	0.139234	-2.1664	0.030281	0.123975
YOL103W	2376.49	-0.301533	0.100832	-2.99045	0.00278566	0.0230382
YGL036W	1052.89	-0.301512	0.166518	-1.81068	0.0701898	0.22094
YJR066W	1095.67	-0.301477	0.150879	-1.99813	0.0457023	0.163757
YIL093C	203.272	-0.301421	0.22274	-1.35324	0.175979	0.404362
YBR172C	2731.98	-0.301099	0.0903457	-3.33275	0.000859933	0.00986667
YJL087C	824.659	-0.300972	0.122782	-2.45127	0.0142352	0.0733969
YPR174C	202.648	-0.300807	0.230445	-1.30533	0.191782	0.425049
YNR061C	1456.07	-0.300804	0.120816	-2.48978	0.0127823	0.0684702
YKL092C	401.015	-0.300485	0.161967	-1.85522	0.0635641	0.207008
YER053C	322.14	-0.300457	0.227645	-1.31985	0.186887	0.418147
YHL021C	280.653	-0.300197	0.182177	-1.64783	0.099387	0.280008
YHR104W	522.92	-0.300166	0.149963	-2.0016	0.0453274	0.162649
YLR429W	2837.77	-0.300139	0.120421	-2.49241	0.0126879	0.0681607
YDR354W	1505.69	-0.299908	0.114726	-2.61411	0.00894602	0.0528725
YNL320W	774.063	-0.299577	0.152153	-1.96892	0.0489624	0.171715
YOR356W	970.484	-0.299574	0.148068	-2.02322	0.0430504	0.157519
YJR094W-A	6231.48	-0.299517	0.0883851	-3.38877	0.000702056	0.00850128
YOR168W	6886.6	-0.299505	0.0853567	-3.50886	0.000450024	0.00601786
YCL009C	9885.08	-0.299481	0.126621	-2.36518	0.0180211	0.086345
YBL007C	3905.41	-0.29927	0.1028	-2.91119	0.00360054	0.027655
YIL016W	553.747	-0.299196	0.15857	-1.88683	0.0591826	0.19679
YPL011C	643.012	-0.29903	0.122229	-2.44646	0.0144266	0.0738207
YNR055C	2804.1	-0.298916	0.111204	-2.68801	0.00718802	0.0455477
YPL254W	595.489	-0.298746	0.117023	-2.55288	0.0106837	0.0600857
YML046W	1038.71	-0.298515	0.101956	-2.92788	0.00341283	0.0265979
YPL039W	355.291	-0.298371	0.196283	-1.52011	0.128483	0.334444
YBR142W	2598.3	-0.298075	0.0846502	-3.52126	0.000429503	0.00582729
YCR048W	4014.34	-0.297896	0.116896	-2.54838	0.0108224	0.060591
YOR243C	3451.57	-0.297854	0.104539	-2.84922	0.0043826	0.0316971
YLR002C	2274.43	-0.297829	0.0953207	-3.12449	0.00178113	0.0168912
YGL144C	715.367	-0.29768	0.137396	-2.16658	0.030267	0.123975
YOL081W	2491.12	-0.297649	0.0879991	-3.38241	0.000718521	0.00861646
YGL213C	1651.6	-0.297577	0.100818	-2.95164	0.0031609	0.0252702
YHR123W	2164.31	-0.297449	0.132744	-2.24076	0.0250414	0.107558
YDR485C	689.769	-0.297369	0.124909	-2.38068	0.0172809	0.0838262
YGR072W	540.73	-0.297311	0.14588	-2.03806	0.0415442	0.153557
YDL135C	533.277	-0.296966	0.152069	-1.95284	0.0508385	0.176711
YGL131C	404.763	-0.29694	0.14755	-2.01247	0.0441703	0.160354
YJR084W	594.443	-0.296938	0.141406	-2.0999	0.0357376	0.137959
YDR235W	732.447	-0.296899	0.14362	-2.06726	0.03871	0.145924
YNL045W	2503.68	-0.29663	0.0997222	-2.97456	0.00293405	0.024078
YPR154W	1253.23	-0.296484	0.169489	-1.74928	0.0802427	0.243413
YNL223W	191.384	-0.296458	0.220894	-1.34208	0.179569	0.408411
YDL146W	477.666	-0.296422	0.18381	-1.61265	0.10682	0.294856
YIL066C	349.326	-0.296403	0.170225	-1.74124	0.0816417	0.246797
YBR283C	12043.7	-0.296338	0.103557	-2.86159	0.00421517	0.0309071
YPL180W	581.12	-0.296323	0.126755	-2.33777	0.0193993	0.09077
YLR372W	12946.6	-0.296125	0.126579	-2.33945	0.0193124	0.0904774
YLR240W	428.044	-0.296113	0.213028	-1.39002	0.164523	0.388204
YHR047C	2065.38	-0.295899	0.100478	-2.94492	0.00323042	0.0256057
YCR073C	1023.3	-0.295885	0.116462	-2.54061	0.0110659	0.0616756
YNL066W	9735.84	-0.295585	0.0889136	-3.3244	0.000886079	0.0101043
YDR273W	133.872	-0.29556	0.262979	-1.12389	0.261059	0.517456
YJR131W	467.597	-0.29548	0.167689	-1.76207	0.0780569	0.238338
YJR003C	1114.94	-0.295455	0.13816	-2.1385	0.0324762	0.129168
YFL009W	1793.33	-0.295377	0.10151	-2.90982	0.00361641	0.0277196
YJL051W	992.538	-0.295268	0.127238	-2.3206	0.0203086	0.0932829
YMR262W	169	-0.29524	0.20748	-1.42298	0.154742	0.374391
YGR257C	691.404	-0.295237	0.173252	-1.70409	0.0883638	0.259063
YDR211W	2505.42	-0.295226	0.100789	-2.92915	0.00339892	0.0265173
YAL042W	5629.75	-0.295202	0.11928	-2.47486	0.0133287	0.0703825
YBR073W	1505.71	-0.295086	0.1349	-2.18745	0.0287095	0.119611
YNR011C	827.242	-0.294974	0.148063	-1.99222	0.0463468	0.165429
YPR181C	13618.1	-0.294971	0.0942811	-3.12863	0.00175623	0.0166976
YER146W	140.747	-0.294967	0.297806	-0.990465	0.321947	0.584965
YMR074C	1085.8	-0.294939	0.153842	-1.91716	0.0552177	0.187617
YHR194W	481.962	-0.294849	0.154218	-1.91189	0.0558901	0.189023
YAR042W	1278.74	-0.29478	0.146001	-2.01903	0.0434838	0.158715
YOR014W	2343.47	-0.294699	0.0909377	-3.24067	0.00119251	0.0125407
YOR162C	401.774	-0.294642	0.161909	-1.8198	0.0687896	0.218274
YOR206W	4357.34	-0.294608	0.103211	-2.85442	0.00431159	0.031336
YNR074C	552.779	-0.294259	0.146275	-2.01168	0.0442534	0.160374
YJL133W	1157.15	-0.294205	0.120926	-2.43293	0.0149772	0.0759068
YNL008C	1065.41	-0.294191	0.109093	-2.6967	0.00700304	0.0447316
YML061C	637.83	-0.294108	0.146426	-2.00858	0.0445816	0.161061
YNR003C	939.966	-0.293934	0.140542	-2.09143	0.0364892	0.139844
YER125W	5752.95	-0.293904	0.0853661	-3.44286	0.000575592	0.00726575
YKL054C	3390.29	-0.293854	0.125683	-2.33806	0.019384	0.0907557
YNL249C	319.039	-0.293708	0.164981	-1.78025	0.0750346	0.231486
YAL058W	692.19	-0.29368	0.174352	-1.68441	0.0921028	0.266202
YPL198W	3227.3	-0.293502	0.110836	-2.64807	0.00809534	0.0492947
YNL103W	1309.13	-0.293366	0.114278	-2.56713	0.0102545	0.0583323
YPL195W	1305.77	-0.292831	0.129028	-2.26952	0.0232367	0.101866
YBL020W	2637.02	-0.292622	0.0967064	-3.02588	0.00247914	0.0213505
YOR035C	499.61	-0.292575	0.176531	-1.65736	0.0974464	0.275912
YJR138W	646.236	-0.292554	0.181886	-1.60845	0.107738	0.296436
YDR331W	1275.92	-0.292509	0.122471	-2.3884	0.016922	0.0826644
YGR244C	1088.04	-0.292491	0.183649	-1.59266	0.111237	0.302186
YKR018C	1686.16	-0.292454	0.151062	-1.93599	0.0528694	0.182294
YFR031C	695.1	-0.292334	0.167242	-1.74797	0.0804699	0.243803
YNL288W	2148.03	-0.292266	0.114061	-2.56237	0.010396	0.0589135
YGR092W	966.894	-0.292155	0.151875	-1.92366	0.0543976	0.186123
YMR068W	133.251	-0.292076	0.24885	-1.1737	0.240514	0.493244
YDL080C	591.92	-0.291863	0.134104	-2.1764	0.0295252	0.121685
YPL089C	1057.03	-0.291829	0.102915	-2.83564	0.00457339	0.032885
YOR123C	1110.78	-0.291799	0.135124	-2.15948	0.0308127	0.125324
YJL069C	2953.66	-0.291607	0.11294	-2.58195	0.00982427	0.056579
YGR091W	279.071	-0.291595	0.207125	-1.40782	0.159184	0.380801
YOR361C	9942.72	-0.291594	0.0877905	-3.32148	0.000895428	0.0101953
YFR013W	1147.75	-0.291484	0.144523	-2.01687	0.0437086	0.159146
YLR099W-A	154.558	-0.291357	0.255226	-1.14157	0.253635	0.5072
YML056C	28381.8	-0.291334	0.0880241	-3.30971	0.000933938	0.0104418
YDR244W	502.895	-0.291169	0.160909	-1.80952	0.0703697	0.221226
YBR255W	361.245	-0.291154	0.216446	-1.34516	0.178574	0.407644
YLR339C	24530.6	-0.291071	0.103381	-2.81551	0.00487001	0.0344187
YDR214W	660.401	-0.290959	0.128856	-2.25802	0.0239446	0.104043
YBL005W	1304.56	-0.290899	0.10789	-2.69627	0.00701216	0.0447514
YCR065W	1959.56	-0.290864	0.11658	-2.49497	0.0125968	0.0677693
YPL110C	605.739	-0.290573	0.170218	-1.70707	0.0878098	0.257744
YDL116W	1334.7	-0.290425	0.118431	-2.45228	0.0141953	0.0733851
YKL074C	775.916	-0.290373	0.137334	-2.11436	0.0344849	0.134542
YDR387C	922.183	-0.290255	0.145887	-1.98958	0.0466368	0.166035
YNL080C	1783.88	-0.290049	0.124295	-2.33356	0.0196186	0.0913938
YDR027C	606.158	-0.290016	0.135503	-2.14029	0.0323311	0.128891
YDR346C	4681.11	-0.289957	0.10525	-2.75494	0.00587021	0.0393908
YCR084C	8382.73	-0.289805	0.0845114	-3.42919	0.000605397	0.00752696
YHR209W	216.119	-0.289799	0.217975	-1.32951	0.183681	0.413616
YHL014C	420.405	-0.289628	0.147592	-1.96236	0.0497206	0.17367
YGR083C	2242.64	-0.28908	0.102086	-2.83172	0.00462984	0.0330037
YGL039W	1393.51	-0.288952	0.137231	-2.10559	0.0352401	0.136623
YDR123C	242.902	-0.288863	0.20209	-1.42938	0.152896	0.371723
YKR071C	1177.05	-0.288492	0.13632	-2.11629	0.0343205	0.134302
YGL111W	2258.75	-0.28849	0.116609	-2.47399	0.0133613	0.070455
YEL053W-A	5358.23	-0.28835	0.104089	-2.77022	0.00560184	0.0381059
YOR213C	470.614	-0.288187	0.166781	-1.72794	0.0839995	0.251728
YJL061W	1194.9	-0.288134	0.110594	-2.60534	0.00917835	0.0538178
YLR220W	1915.83	-0.288133	0.0832102	-3.46272	0.000534753	0.00690259
YLR181C	532.179	-0.288126	0.197824	-1.45648	0.145261	0.359884
YNL168C	525.891	-0.288113	0.128299	-2.24564	0.0247273	0.106578
YJR040W	1380.66	-0.287653	0.136045	-2.1144	0.0344815	0.134542
YBR153W	368.929	-0.287638	0.183622	-1.56647	0.117239	0.313212
YKR053C	447.066	-0.28757	0.172882	-1.66339	0.0962343	0.274139
YGL164C	397.672	-0.287512	0.211695	-1.35815	0.174417	0.401981
YHR175W	1204.42	-0.287505	0.13685	-2.10087	0.0356524	0.137824
YJL178C	1611.78	-0.287453	0.108024	-2.66101	0.00779074	0.0478768
YHR070C-A	227.291	-0.287451	0.248279	-1.15778	0.246956	0.500833
YPL232W	1497.63	-0.287319	0.109366	-2.62713	0.00861085	0.051423
YIL124W	1090.48	-0.2872	0.147287	-1.94993	0.0511844	0.177747
YPL053C	1331.88	-0.287138	0.120341	-2.38605	0.0170306	0.0830313
YGL250W	161.274	-0.287041	0.226223	-1.26884	0.204497	0.442425
YOR328W	953.808	-0.286923	0.128651	-2.23025	0.0257311	0.109949
YFR038W	995.613	-0.286916	0.124829	-2.29847	0.0215352	0.0970766
YGL205W	235.771	-0.286795	0.194534	-1.47427	0.140409	0.35328
YFL013W-A	174.168	-0.286697	0.290846	-0.985733	0.324264	0.58777
YLR085C	587.576	-0.286497	0.136294	-2.10205	0.0355489	0.137516
YBR123C	576.787	-0.286438	0.200305	-1.43001	0.152714	0.37154
YPR135W	654.678	-0.28643	0.140339	-2.04099	0.0412518	0.152819
YIL109C	8367.9	-0.286347	0.11257	-2.54373	0.0109675	0.0613108
YKL015W	861.758	-0.28633	0.141978	-2.01672	0.0437247	0.159146
YHR085W	883.819	-0.286117	0.118203	-2.42055	0.0154969	0.0780218
YJR025C	390.382	-0.28611	0.247823	-1.15449	0.248298	0.502339
YDL117W	1073.36	-0.286031	0.132769	-2.15435	0.0312127	0.126123
YOR051C	2890.98	-0.285888	0.0955685	-2.99144	0.00277661	0.0230367
YML107C	362.933	-0.28588	0.159364	-1.79387	0.0728333	0.22686
YNR027W	837.516	-0.285826	0.132579	-2.1559	0.0310918	0.125908
YBR008C	1078.67	-0.285553	0.129451	-2.20588	0.0273924	0.115586
YNL132W	5884.03	-0.2855	0.0914118	-3.12323	0.00178879	0.0169423
YML072C	5621.27	-0.285494	0.0983457	-2.90297	0.00369646	0.0281014
YKR058W	202.574	-0.285373	0.212012	-1.34602	0.178296	0.407385
YIL110W	1084.24	-0.285318	0.108763	-2.62329	0.00870841	0.0518546
YMR127C	390.1	-0.285202	0.182455	-1.56314	0.11802	0.314679
YER047C	718.556	-0.285196	0.139555	-2.04361	0.0409916	0.15231
YMR125W	2599.63	-0.285116	0.107033	-2.66381	0.00772616	0.0476568
YKL120W	598.886	-0.285085	0.140701	-2.02618	0.0427466	0.156716
YHR207C	653.975	-0.284846	0.122054	-2.33376	0.0196082	0.0913938
YJL020C	2155.33	-0.284738	0.141959	-2.00578	0.0448801	0.161668
YBR273C	715.803	-0.284647	0.139379	-2.04226	0.0411261	0.152654
YMR023C	196.904	-0.284453	0.283151	-1.0046	0.315091	0.579016
YDR356W	380.216	-0.284384	0.155087	-1.83371	0.0666969	0.21446
YLR020C	1505.09	-0.284298	0.0987326	-2.87947	0.00398339	0.0296165
YKR098C	340.22	-0.284238	0.219591	-1.2944	0.195528	0.430272
YNL251C	3780.35	-0.284201	0.106815	-2.66069	0.00779809	0.0478768
YIL048W	2097.9	-0.284182	0.0998495	-2.84611	0.00442575	0.0319781
YPL241C	316.628	-0.284169	0.209397	-1.35709	0.174754	0.402383
YOL027C	1803.72	-0.284021	0.113275	-2.50736	0.0121636	0.0662539
YHR196W	2700.2	-0.283609	0.0874003	-3.24495	0.00117472	0.0123712
YDR233C	15153.4	-0.283603	0.106428	-2.66476	0.00770442	0.0475767
YEL020C	554.538	-0.283566	0.152702	-1.85699	0.0633121	0.206368
YOR026W	483.519	-0.28332	0.131119	-2.16079	0.0307114	0.12498
YGL173C	4379.65	-0.283285	0.0975567	-2.9038	0.00368664	0.0280783
YLL032C	460.859	-0.283216	0.124242	-2.27955	0.0226343	0.0999324
YML062C	423.289	-0.283197	0.154371	-1.83452	0.0665763	0.214297
YMR157C	364.377	-0.283179	0.190075	-1.48983	0.13627	0.346263
YPL202C	570.183	-0.283165	0.137164	-2.06442	0.0389781	0.14657
YOR239W	2525.47	-0.283093	0.104603	-2.70635	0.00680273	0.0438287
YNL055C	10643	-0.28306	0.140089	-2.02057	0.0433245	0.158289
YGR289C	265.463	-0.282984	0.220948	-1.28077	0.200273	0.436132
YNL199C	864.033	-0.282971	0.112106	-2.52413	0.0115985	0.0640673
YBR149W	1369.97	-0.282907	0.124717	-2.2684	0.0233051	0.102046
YOL002C	8795.32	-0.282638	0.256411	-1.10229	0.270337	0.529075
YDR081C	1313.51	-0.282607	0.119484	-2.36522	0.0180193	0.086345
YDL134C	2055.83	-0.282413	0.100041	-2.82298	0.00475789	0.0338516
YOL158C	2114.42	-0.282397	0.161949	-1.74375	0.0812034	0.245725
YAL031C	538.015	-0.282377	0.136448	-2.06948	0.0385008	0.145738
YLR398C	1340.05	-0.28235	0.13558	-2.08254	0.0372934	0.14212
YJL130C	12879.9	-0.282347	0.0941286	-2.99958	0.00270349	0.0226356
YHR114W	838.834	-0.282117	0.121531	-2.32135	0.0202678	0.0932829
YBL039C	8369.79	-0.282061	0.0935977	-3.01355	0.0025821	0.0220337
YDR452W	2609.74	-0.28205	0.126697	-2.22618	0.0260024	0.110917
YLR083C	10207.1	-0.28205	0.0951161	-2.96532	0.00302365	0.0245156
YLR336C	1727.05	-0.282015	0.119634	-2.35731	0.0184079	0.0876746
YML019W	1682	-0.28193	0.122373	-2.30386	0.0212307	0.0960744
YDR349C	4032.02	-0.281739	0.101349	-2.7799	0.0054375	0.037288
YDL153C	3053.44	-0.281653	0.10526	-2.67578	0.00745561	0.0468575
YJL172W	1563.38	-0.281648	0.147358	-1.91132	0.055964	0.189023
YER166W	2352.34	-0.281386	0.129063	-2.18022	0.0292414	0.121187
YGR128C	2841.95	-0.281341	0.106145	-2.65054	0.00803638	0.0489758
YML121W	671.134	-0.281331	0.127192	-2.21186	0.0269762	0.114414
YGL241W	789.895	-0.281309	0.124741	-2.25513	0.024125	0.10465
YDL215C	1801.55	-0.281307	0.101481	-2.77202	0.00557097	0.0379461
YNL252C	464.616	-0.281218	0.145738	-1.92961	0.0536547	0.184515
YOR110W	488.795	-0.281104	0.155634	-1.80619	0.0708894	0.222411
YFR006W	2131.96	-0.280932	0.114673	-2.44984	0.0142919	0.0735367
YHL025W	809.801	-0.280595	0.139369	-2.01333	0.0440803	0.160184
YHR142W	1828.97	-0.280579	0.101984	-2.75122	0.00593744	0.0396629
YIL034C	1843.61	-0.280368	0.121656	-2.3046	0.0211892	0.0959636
YJL149W	426.909	-0.280366	0.158	-1.77447	0.0759849	0.233449
YJL062W	2339.62	-0.280268	0.130976	-2.13984	0.0323677	0.128968
YIL125W	1862.27	-0.280229	0.138542	-2.02269	0.0431047	0.15764
YMR171C	1664.65	-0.280063	0.0876168	-3.19645	0.00139128	0.0140545
YOR064C	226.215	-0.280006	0.183208	-1.52835	0.126425	0.330812
YJL099W	410.33	-0.279209	0.146869	-1.90108	0.0572921	0.192157
YGR212W	144.011	-0.279167	0.218546	-1.27738	0.201467	0.437601
YJR072C	2202.67	-0.279116	0.104335	-2.67519	0.00746861	0.0468996
YPL093W	10180.9	-0.278952	0.0834738	-3.34179	0.000832388	0.00965493
YBR156C	394.067	-0.278952	0.187	-1.49172	0.135771	0.346092
YML006C	878.543	-0.278918	0.11809	-2.36192	0.0181805	0.0868802
YLR006C	638.79	-0.278804	0.11963	-2.33056	0.0197767	0.0918999
YKL149C	442.387	-0.278693	0.163593	-1.70357	0.0884607	0.259245
YCR023C	1563.84	-0.278604	0.0995292	-2.79922	0.00512261	0.0357621
YOR069W	687.731	-0.278299	0.130906	-2.12595	0.0335072	0.131953
YKL135C	1337.86	-0.278189	0.116113	-2.39585	0.016582	0.0815392
YMR274C	465.116	-0.278064	0.172403	-1.61287	0.106772	0.294856
YDL223C	413.844	-0.277975	0.194033	-1.43262	0.151967	0.370088
YOR081C	2033.02	-0.277768	0.116189	-2.39065	0.0168185	0.0823754
YKL154W	605.993	-0.277715	0.133567	-2.07923	0.0375967	0.143056
YHR197W	2678.57	-0.277505	0.105831	-2.62215	0.00873778	0.0519499
YLR361C	582.708	-0.277379	0.140127	-1.97948	0.0477617	0.168458
YOL159C	150.165	-0.277261	0.24147	-1.14822	0.250876	0.504898
YJL176C	1013.82	-0.27722	0.131117	-2.11429	0.0344904	0.134542
YER175C	331.643	-0.27691	0.172603	-1.60431	0.108645	0.297853
YDL167C	2678.24	-0.276796	0.0910037	-3.04159	0.00235336	0.0206438
YBR247C	2662.51	-0.276779	0.0840368	-3.29355	0.000989321	0.0108811
YHR144C	553.238	-0.276628	0.160822	-1.72009	0.085416	0.254231
YNR012W	1784.49	-0.276625	0.143434	-1.92859	0.0537819	0.184697
YHR134W	284.346	-0.276518	0.232559	-1.18903	0.23443	0.485917
YNL062C	1565.84	-0.276401	0.0942541	-2.93251	0.00336237	0.0263427
YGR056W	972.657	-0.276378	0.150971	-1.83066	0.0671509	0.215061
YLR094C	1144.61	-0.276369	0.106104	-2.60469	0.0091958	0.0538353
YOL041C	2766.34	-0.276325	0.0929866	-2.97167	0.00296184	0.0242793
YOL061W	7466.14	-0.27612	0.107115	-2.5778	0.0099431	0.0571747
YIL153W	1138.95	-0.276033	0.111424	-2.47732	0.0132372	0.0700937
YOR108W	6719.2	-0.27571	0.102855	-2.68058	0.00734955	0.046387
YGR261C	1402.81	-0.275658	0.121174	-2.27489	0.0229123	0.10092
YML015C	567.14	-0.27554	0.155869	-1.76776	0.0771003	0.236193
YOR175C	4672.12	-0.275475	0.12426	-2.21693	0.0266279	0.113131
YJL117W	3369.44	-0.275321	0.130336	-2.11239	0.0346529	0.135034
YJL105W	220.369	-0.275264	0.188625	-1.45932	0.144477	0.35842
YNL136W	422.203	-0.275231	0.169202	-1.62664	0.103813	0.28883
YMR030W	153.031	-0.275227	0.258219	-1.06587	0.286483	0.546407
YDR181C	332.947	-0.275091	0.155899	-1.76455	0.0776397	0.237552
YJR039W	309.19	-0.274953	0.198485	-1.38526	0.165972	0.389644
YKL165C	2539.04	-0.274719	0.129476	-2.12178	0.0338558	0.133043
YMR089C	1046.72	-0.27465	0.131466	-2.08913	0.0366961	0.140228
YLR383W	371.058	-0.274626	0.163006	-1.68476	0.0920355	0.266202
YLR312W-A	363.982	-0.274545	0.159371	-1.72268	0.0849461	0.253238
YER025W	8730.55	-0.27438	0.0840053	-3.26622	0.00108994	0.0117106
YOL100W	500.389	-0.274292	0.142813	-1.92064	0.0547776	0.187013
YDL148C	3538.19	-0.273512	0.0845835	-3.23363	0.00122228	0.0127913
YMR056C	232.162	-0.273259	0.19094	-1.43112	0.152395	0.370887
YLR133W	493.58	-0.27319	0.153331	-1.78171	0.0747973	0.230879
YLR332W	2091.45	-0.273168	0.12297	-2.22142	0.0263224	0.112024
YNL309W	379.743	-0.273143	0.173778	-1.57179	0.115999	0.310681
YMR264W	743.439	-0.273043	0.147666	-1.84905	0.0644505	0.209253
YJL111W	5331.77	-0.273003	0.0983942	-2.77459	0.00552717	0.0377182
YPL076W	375.318	-0.272808	0.158664	-1.7194	0.0855414	0.254502
YGR159C	27644.2	-0.27271	0.110038	-2.47834	0.0131995	0.0699989
YMR273C	676.475	-0.272424	0.129961	-2.0962	0.0360644	0.138654
YFL039C	45076.2	-0.272267	0.106823	-2.54876	0.0108107	0.060571
YNL095C	1175.61	-0.272211	0.133182	-2.0439	0.0409634	0.152282
YNL099C	519.397	-0.2721	0.16908	-1.60929	0.107552	0.296057
YMR186W	11784.8	-0.272074	0.0832857	-3.26675	0.00108788	0.0117054
YOR374W	450.664	-0.271862	0.150827	-1.80248	0.0714701	0.223873
YGL017W	560.574	-0.271545	0.14216	-1.91014	0.0561152	0.189386
YGR062C	399.647	-0.271487	0.175522	-1.54674	0.121927	0.322837
YML086C	3264.09	-0.271372	0.102111	-2.65763	0.00786925	0.0481546
YKL091C	150.035	-0.27135	0.267994	-1.01252	0.311289	0.574729
YLR115W	740.58	-0.271322	0.172174	-1.57586	0.115058	0.309051
YGR201C	237.026	-0.271068	0.223258	-1.21414	0.224693	0.470457
YER105C	2082.34	-0.271021	0.100092	-2.70773	0.0067746	0.0437232
YKL046C	2748.72	-0.271017	0.110308	-2.4569	0.0140141	0.0727619
YGL246C	1439.15	-0.271009	0.107211	-2.52782	0.0114774	0.063464
YOL125W	1327.03	-0.270898	0.116218	-2.33094	0.0197565	0.0918633
YML043C	1071.12	-0.27081	0.118074	-2.29357	0.0218153	0.097768
[truncated: 3,012 more rows]

## Sheet: Mini_vs_K192N
Gene	baseMean	log2FoldChange	lfcSE	stat	pvalue	padj
YLR463C	14.9298	-7.3235	3.90991	-1.87306	0.0610604	0.609668
YHL050W-A	13.9782	-7.11874	3.91043	-1.82045	0.0686902	0.639333
YCR045W-A	10.6226	-6.59403	3.07996	-2.14095	0.0322782	0.475528
YOR068C	3.94618	-5.57789	2.97906	-1.87237	0.0611557	0.609668
YLR311C	3.58474	-5.29217	1.80178	-2.93719	0.00331205	0.147367
YHR213W	2.0705	-5.21518	3.67253	-1.42005	0.155593	0.79671
YKL065W-A	3.11382	-4.9995	2.4259	-2.06088	0.0393143	0.522104
YIR020W-A	1.59622	-4.84283	3.298	-1.46841	0.141992	0.781619
YHR193C-A	1.4457	-4.69551	3.44413	-1.36333	0.172777	0.808679
YDL159C-B	1.36309	-4.61504	3.92743	-1.17508	0.239963	0.873092
YLR366W	1.61894	-4.50988	3.56994	-1.26329	0.206485	0.840346
YAL064W	1.18134	-4.4093	3.93058	-1.12179	0.26195	0.881399
YGL149W	4.07602	-4.38915	1.66903	-2.62976	0.00854454	0.249014
YLR308W	3.65831	-4.3504	1.87066	-2.32559	0.0200402	0.37815
YIR040C	1.85943	-4.1408	3.06607	-1.35052	0.176848	0.814293
YNL296W	2.74875	-4.02418	3.21458	-1.25185	0.210624	0.845524
YML100W-A	1.89599	-4.0017	3.51904	-1.13716	0.255473	0.87847
YER014C-A	2.08574	-3.98989	3.43157	-1.1627	0.244951	0.876288
YGR270C-A	1.33601	-3.87378	3.81241	-1.0161	0.309582	0.904894
YPR096C	1.403	-3.76402	2.93036	-1.28449	0.19897	0.835935
YGL235W	20.4077	-3.7111	0.898982	-4.12811	3.65752e-05	0.00575519
YFL065C	1.1968	-3.54082	3.43584	-1.03055	0.30275	0.904079
YPL021W	1.80437	-3.4819	2.51156	-1.38635	0.16564	0.808088
YPR092W	2.86727	-2.99898	2.34304	-1.27996	0.200561	0.837292
YLR365W	2.89204	-2.8927	1.92447	-1.50311	0.13281	0.77186
YAR075W	8.75337	-2.81497	1.13608	-2.47778	0.0132201	0.316356
YLR013W	1.38489	-2.76369	3.00232	-0.920517	0.357303	0.92817
YIR020C	1.42213	-2.71365	3.76215	-0.721303	0.470723	0.955079
YBR224W	3.27798	-2.53794	2.25953	-1.12321	0.261347	0.881273
YCL042W	10.5508	-2.51035	0.857172	-2.92864	0.00340445	0.149155
YOR394W	1.62558	-2.44934	2.60692	-0.939555	0.347446	0.925255
YJR120W	1.78247	-2.42046	3.38899	-0.714214	0.475095	0.955983
YEL035C	3.53759	-2.40432	1.9213	-1.2514	0.210788	0.845876
YHR056W-A	28.337	-2.37432	1.72669	-1.37507	0.169109	0.808679
YHR213W-B	1.96918	-2.3316	2.63167	-0.885976	0.37563	0.935216
YER135C	3.16616	-2.32045	2.23525	-1.03812	0.299216	0.903897
YAR073W	42.7106	-2.31897	0.533078	-4.35015	1.36042e-05	0.00281456
YOR029W	1.18291	-2.30853	2.78992	-0.827455	0.407979	0.941529
YBR178W	2.96742	-2.30754	1.90889	-1.20884	0.226725	0.85956
YJL222W-A	1.60469	-2.30703	3.22367	-0.715654	0.474205	0.955792
YEL059W	1.179	-2.27829	2.79006	-0.816577	0.41417	0.941702
YFL062W	27.6905	-2.26157	0.543112	-4.16409	3.12602e-05	0.00513587
YFL058W	17.1132	-2.23837	0.760476	-2.94337	0.00324655	0.14571
YER121W	4.71266	-2.22555	1.51147	-1.47245	0.140901	0.781192
YPR133C	5843.91	-2.17922	0.682453	-3.19322	0.00140696	0.0845085
YJR005C-A	2.61518	-2.17828	2.58609	-0.842305	0.399617	0.941529
YLR124W	10.8394	-2.09691	1.17083	-1.79096	0.0733005	0.647673
YPL136W	11.553	-2.05081	1.32219	-1.55107	0.120885	0.756759
YAL065C	3.87668	-2.04215	2.07385	-0.98471	0.324767	0.915233
YGL015C	3.79224	-2.00506	1.72609	-1.16162	0.24539	0.876288
YHR185C	4.08653	-1.98446	1.74856	-1.13491	0.256412	0.879019
YJL223C	2.81983	-1.98407	1.63824	-1.2111	0.225858	0.859136
YLR415C	4.2692	-1.98151	1.3606	-1.45635	0.145295	0.786907
YPL280W	8.64772	-1.94213	1.05956	-1.83296	0.0668083	0.633677
YDR136C	4.74796	-1.93061	1.27894	-1.50954	0.131161	0.770093
YBL068W-A	6.96607	-1.88448	3.7492	-0.502636	0.61522	0.985237
YAL019W-A	14.1248	-1.86778	1.20315	-1.55241	0.120564	0.756759
YOR008C-A	13.5856	-1.86059	1.24512	-1.4943	0.135097	0.773067
YPL187W	8.86097	-1.85783	1.18325	-1.57011	0.11639	0.754186
YDL163W	5.95713	-1.84356	3.68918	-0.499722	0.617271	0.985423
YER067C-A	3.36681	-1.82723	2.30771	-0.791793	0.428481	0.946695
YJR157W	2.11414	-1.80097	1.81682	-0.991276	0.321551	0.913481
YPR039W	3.36104	-1.76086	1.84386	-0.954984	0.339586	0.921698
YHL037C	2.37206	-1.7492	2.43675	-0.717843	0.472854	0.955759
YFL066C	137.504	-1.74304	0.387616	-4.49682	6.89765e-06	0.00160543
YKL097C	2.68199	-1.71066	2.04797	-0.835296	0.403551	0.941529
YFL061W	49.5909	-1.7035	0.489503	-3.48006	0.000501298	0.0411802
YOR314W	6.71456	-1.6932	1.34216	-1.26155	0.207112	0.840346
YFL064C	17.9305	-1.68932	1.03939	-1.6253	0.104098	0.738972
YGR269W	7.26176	-1.68511	1.09938	-1.53277	0.125332	0.765869
YMR323W	4.34139	-1.67642	1.57718	-1.06292	0.287819	0.898883
YEL034W	34.4777	-1.66299	1.52641	-1.08948	0.275943	0.89428
YMR030W-A	3.85515	-1.64219	1.25193	-1.31173	0.189613	0.828216
YGR039W	15.1432	-1.63167	0.885558	-1.84253	0.0653972	0.62914
YNL276C	12.4829	-1.61523	1.04845	-1.54059	0.123418	0.763468
YLR307W	18.4361	-1.61137	0.787739	-2.04557	0.040799	0.530008
YDL032W	3.23863	-1.60538	2.17898	-0.736759	0.461269	0.954458
YJR150C	13.7651	-1.60415	0.848568	-1.89041	0.0587025	0.606624
YBR201C-A	36.4039	-1.57392	0.568146	-2.77027	0.00560099	0.203163
YOR214C	7.85463	-1.56238	0.938815	-1.6642	0.0960716	0.716329
YPR064W	14.8866	-1.55626	0.749644	-2.076	0.0378938	0.515028
YER189W	13.6019	-1.55547	0.846736	-1.83702	0.0662072	0.632719
YOR055W	11.2949	-1.52894	0.804814	-1.89974	0.0574667	0.603401
YPL080C	4.27907	-1.52811	1.52304	-1.00333	0.315701	0.908072
YJL027C	9.38775	-1.52263	1.07826	-1.41212	0.157915	0.797213
YIL156W-A	12.8381	-1.51485	1.16642	-1.29872	0.19404	0.832088
YDR374C	7.79242	-1.50703	1.09018	-1.38236	0.166861	0.808088
YPR007C	38.8525	-1.48901	0.596673	-2.49553	0.012577	0.30784
YOR392W	2.35877	-1.48499	1.99073	-0.745955	0.455694	0.954458
YJL037W	9.56977	-1.44422	0.893956	-1.61554	0.106194	0.740555
YOR072W-A	4.93729	-1.44399	1.43261	-1.00794	0.313484	0.906385
YOL163W	26.8432	-1.44068	0.577614	-2.49419	0.0126244	0.30784
YLR235C	14.8406	-1.44001	0.881456	-1.63367	0.102328	0.733793
YGR294W	23.6824	-1.42962	0.714815	-1.99998	0.0455021	0.562146
YEL010W	3.76249	-1.42123	2.39489	-0.593442	0.552886	0.974812
YIL086C	7.46205	-1.40359	1.10614	-1.26891	0.204474	0.838634
YML090W	7.7443	-1.39144	1.22311	-1.13762	0.255278	0.878271
YGR290W	12.2981	-1.38969	0.870314	-1.59677	0.110317	0.744969
YHR165W-A	6.5324	-1.38546	1.24199	-1.11552	0.26463	0.882694
YFR023W	32.2359	-1.37921	0.506392	-2.7236	0.00645751	0.213572
YOR393W	28.04	-1.37204	0.652808	-2.10175	0.0355756	0.49931
YBL073W	2.93612	-1.35381	1.69569	-0.798383	0.424648	0.945121
YBR134W	4.85248	-1.3529	1.30685	-1.03523	0.30056	0.903897
YJR038C	1.62094	-1.32931	2.22618	-0.597128	0.550422	0.97438
YLR108C	47.654	-1.32758	0.457551	-2.90149	0.00371393	0.156574
YEL076C	53.7436	-1.3272	0.47174	-2.81341	0.00490187	0.188191
YHR137C-A	16.1816	-1.31485	3.73641	-0.351902	0.724912	0.994765
YFL067W	86.8369	-1.30879	0.463785	-2.82198	0.0047728	0.186477
YMR244W	58.0348	-1.30756	0.422786	-3.09272	0.00198334	0.107563
YOR082C	1.94006	-1.30546	2.39104	-0.545979	0.58508	0.980645
YGR087C	41.5549	-1.29535	0.524185	-2.47117	0.0134671	0.318086
YGR292W	87.7236	-1.27652	0.421048	-3.03176	0.00243136	0.12248
YPL062W	2.50559	-1.27382	2.57199	-0.495266	0.620412	0.985423
YFR032C-B	1.24557	-1.26493	3.37124	-0.375212	0.707503	0.994765
YPL025C	20.3564	-1.25198	0.611217	-2.04834	0.040527	0.528931
YOL160W	6.4438	-1.23292	1.18636	-1.03924	0.298691	0.903832
YNL160W	15429	-1.2328	0.305433	-4.03623	5.43167e-05	0.00820035
YEL018C-A	39.0755	-1.23033	1.82439	-0.674376	0.500072	0.962472
YAR060C	14.5437	-1.22639	0.65178	-1.8816	0.0598898	0.607422
YCL041C	6.02104	-1.22291	1.34324	-0.910413	0.362605	0.930031
YGL132W	21.063	-1.22246	0.686252	-1.78136	0.074854	0.655383
YKL163W	316.767	-1.21523	0.31412	-3.86868	0.000109426	0.0137307
YHL045W	3.11998	-1.21403	1.69834	-0.714831	0.474713	0.955983
YGR139W	3.71798	-1.19383	1.7492	-0.682499	0.494923	0.961101
YHR213W-A	2.50489	-1.19332	1.82653	-0.653324	0.513547	0.965343
YGL033W	7.56179	-1.19327	0.974081	-1.22502	0.220567	0.852634
YNL277W-A	1.29256	-1.18602	3.23724	-0.366368	0.71409	0.994765
YER076W-A	13.5537	-1.18525	0.833094	-1.42271	0.154819	0.794871
YBR054W	2145.84	-1.18284	0.157263	-7.52137	5.42048e-14	2.01859e-10
YLR402W	2.55271	-1.1801	2.30734	-0.511455	0.609032	0.98402
YAR066W	22.3504	-1.1796	0.576813	-2.04503	0.0408518	0.530077
YFR034W-A	1.85652	-1.16309	1.91834	-0.606301	0.544315	0.971632
YOR202W	14750	-1.15312	0.710327	-1.62336	0.104512	0.738989
YJR128W	21.4991	-1.14008	0.909324	-1.25377	0.209925	0.844515
YEL008W	18.3428	-1.13857	0.642827	-1.77119	0.0765285	0.657674
YOR282W	6.69713	-1.13805	1.0593	-1.07434	0.282668	0.898311
YPL046C	30.6954	-1.13483	0.601965	-1.8852	0.0594027	0.606624
YLR070C	116.848	-1.1267	0.314795	-3.57915	0.000344717	0.0331998
YML122C	32.2457	-1.12642	0.495197	-2.27469	0.0229246	0.405243
YBR180W	73.4346	-1.12632	0.410217	-2.74568	0.0060386	0.208865
YDR246W-A	4.50991	-1.11754	1.41117	-0.791921	0.428407	0.946695
YDR403W	108.533	-1.11525	0.24579	-4.53741	5.69487e-06	0.00138311
YOL085W-A	3.36013	-1.10898	1.52116	-0.729036	0.46598	0.954757
YPR157W	342.836	-1.10461	0.190453	-5.7999	6.63528e-09	6.17745e-06
YOL165C	1.53762	-1.10207	2.54973	-0.432229	0.665575	0.990266
YFL011W	17.262	-1.10051	0.793608	-1.38672	0.165527	0.808088
YDR545C-A	287.629	-1.09561	1.50016	-0.730331	0.465188	0.954757
YOR381W-A	1.76927	-1.09374	3.13136	-0.349287	0.726874	0.994765
YDR445C	8.17841	-1.08945	1.33193	-0.817949	0.413386	0.941702
YER039C-A	2.2257	-1.08892	1.80361	-0.603745	0.546013	0.972268
YGR296C-B	39.9821	-1.08889	3.72877	-0.292022	0.77027	0.995547
YFL051C	13.271	-1.08708	0.777591	-1.39801	0.162111	0.805162
YOR364W	5.84533	-1.07666	1.25304	-0.859239	0.390209	0.940542
YCL064C	3204.02	-1.07588	0.137564	-7.82094	5.2431e-15	2.9288e-11
YJL160C	51.2557	-1.07528	0.44026	-2.44238	0.014591	0.32694
YFL068W	93.4666	-1.07315	1.44808	-0.741086	0.458641	0.954458
YBR297W	314.315	-1.07205	0.208053	-5.1528	2.5663e-07	0.000150899
YDL244W	35.3665	-1.07148	0.563391	-1.90183	0.0571928	0.602223
YPL033C	11.387	-1.07135	0.967947	-1.10683	0.268367	0.884378
YER079C-A	56.0071	-1.07074	0.393088	-2.72391	0.00645133	0.213572
YBR124W	15.4867	-1.07061	0.920837	-1.16265	0.244973	0.876288
YBR285W	21.1355	-1.06988	0.715139	-1.49605	0.134642	0.773067
YOR345C	22.1818	-1.06806	0.654307	-1.63235	0.102605	0.733793
YKR034W	6.22558	-1.05878	1.3123	-0.806814	0.419774	0.943837
YCL001W-A	9.53025	-1.0389	0.912625	-1.13837	0.254967	0.878271
YMR069W	59.4692	-1.03658	0.389862	-2.65883	0.00784116	0.24148
YGR293C	35.387	-1.03356	0.472994	-2.18514	0.0288787	0.451866
YBR148W	43.7884	-1.03143	0.444242	-2.32177	0.0202451	0.380772
YJR146W	46.4518	-1.03088	0.481304	-2.14186	0.0322049	0.475528
YKR097W	174.645	-1.01928	0.3218	-3.16744	0.00153785	0.0907901
YML094C-A	20.7753	-1.01443	0.536625	-1.89039	0.0587054	0.606624
YNL198C	1.96806	-1.00941	2.48938	-0.405487	0.68512	0.99359
YPR151C	11.4702	-0.974965	1.34708	-0.723763	0.469211	0.955073
YNL332W	43.3777	-0.972363	0.437044	-2.22486	0.0260903	0.431824
YJL191W	2746.67	-0.969226	0.093057	-10.4154	2.10915e-25	2.35634e-21
YAR068W	13.6972	-0.968656	0.829565	-1.16767	0.242941	0.875393
YHR092C	2457.02	-0.965495	0.181103	-5.3312	9.75654e-08	6.41177e-05
YHR032W-A	13.9091	-0.963226	0.748712	-1.28651	0.198265	0.835935
YJR156C	73.0545	-0.95896	0.357528	-2.68219	0.0073141	0.230828
YEL070W	37.1579	-0.958332	0.546346	-1.75408	0.0794174	0.663977
YOL162W	20.2032	-0.952504	0.767891	-1.24042	0.214822	0.850649
YJL219W	76.4486	-0.946955	0.393841	-2.40441	0.0161987	0.343641
YCR104W	2.843	-0.945756	1.86568	-0.506923	0.612209	0.984803
YOR325W	50.1439	-0.939633	0.469728	-2.00038	0.0454597	0.562146
YMR254C	10.752	-0.939515	0.847753	-1.10824	0.267757	0.884378
YDL245C	221.44	-0.930398	0.233764	-3.98008	6.8893e-05	0.00962091
YDR042C	54.641	-0.929786	0.501778	-1.85298	0.063885	0.624197
YAL064W-B	6.25678	-0.928724	1.28059	-0.725229	0.468312	0.955073
YNL179C	9.45523	-0.922828	1.4286	-0.645965	0.518302	0.966044
YDL024C	38.7424	-0.922472	0.464836	-1.98451	0.0471987	0.569862
YGR296W	411.499	-0.922227	1.65279	-0.55798	0.576858	0.980027
YDR526C	68.8952	-0.921302	0.424764	-2.16897	0.0300848	0.459477
YBR182C-A	1.94363	-0.919204	2.38354	-0.385647	0.699758	0.994765
YKL107W	72.6374	-0.918962	0.335928	-2.7356	0.00622674	0.209701
YHR218W	286.459	-0.915596	0.386037	-2.37179	0.0177024	0.356988
YDR250C	1.49645	-0.912929	2.9051	-0.314251	0.75333	0.994819
YDR402C	88.438	-0.904098	0.307929	-2.93606	0.00332407	0.147367
YHR015W	103.719	-0.896222	0.363965	-2.46239	0.0138015	0.3219
YHL036W	126.573	-0.893637	0.249477	-3.58205	0.000340913	0.0331189
YDL094C	14.1222	-0.892492	0.759973	-1.17437	0.240246	0.873092
YFR012W	43.6039	-0.892002	0.474723	-1.87899	0.0602453	0.607422
YPR078C	47.9632	-0.89184	0.395793	-2.2533	0.0242402	0.415355
YHR139C-A	3.08265	-0.886514	2.00485	-0.442185	0.658355	0.990082
YPR177C	21.6863	-0.886089	0.641348	-1.3816	0.167093	0.808088
YMR105W-A	4.95255	-0.885066	1.3687	-0.646647	0.51786	0.965925
YPR169W-A	23.267	-0.881715	0.590082	-1.49423	0.135117	0.773067
YBR092C	24510.5	-0.879168	0.124904	-7.03874	1.93986e-12	4.33443e-09
YHR007C-A	4.48662	-0.874294	1.55475	-0.562337	0.573886	0.978699
YJL195C	85.9033	-0.874259	0.345048	-2.53373	0.0112855	0.289179
YFR017C	53.953	-0.872422	0.455815	-1.91398	0.0556225	0.595495
YHR054C	1390.33	-0.871451	0.138443	-6.29467	3.08049e-10	4.3019e-07
YPR145C-A	3.7388	-0.863008	1.49089	-0.578855	0.562687	0.975159
YKL178C	101.249	-0.860813	0.294066	-2.92728	0.00341946	0.149227
YNR071C	80.3772	-0.860158	0.40434	-2.12731	0.0333941	0.482638
YGL183C	6.16981	-0.859741	1.46293	-0.587683	0.556745	0.974812
YGR051C	13.4112	-0.854418	0.877492	-0.973705	0.330203	0.916019
YIL101C	232.223	-0.850841	0.240886	-3.53213	0.000412225	0.0365506
YPL027W	12.4396	-0.850496	0.79736	-1.06664	0.286135	0.898311
YGR043C	86.6979	-0.845986	0.311582	-2.71513	0.00662496	0.217688
YLR462W	26.806	-0.845757	0.730259	-1.15816	0.246799	0.876522
YGL024W	10.0878	-0.844885	1.22769	-0.688188	0.491334	0.959125
YIL012W	6.8718	-0.843977	1.17378	-0.719027	0.472124	0.955712
YGR067C	72.2287	-0.839126	0.314432	-2.6687	0.00761445	0.236302
YBR144C	3.26969	-0.837929	2.14439	-0.390753	0.69598	0.994765
YPL130W	69.6293	-0.837758	0.318471	-2.63057	0.00852429	0.249014
YDR106W	27.4204	-0.836453	0.538841	-1.55232	0.120586	0.756759
YBR076W	61.8538	-0.836332	0.385061	-2.17195	0.0298598	0.458863
YGL249W	169.252	-0.834597	0.336637	-2.47922	0.013167	0.316347
YBR183W	170.514	-0.834076	0.224673	-3.71241	0.000205298	0.0224861
YOL084W	117.173	-0.833698	0.325571	-2.56072	0.0104455	0.275549
YAL047W-A	3.8943	-0.831945	1.58616	-0.524504	0.599928	0.981461
YIL032C	8.85638	-0.827145	1.14718	-0.721026	0.470894	0.955079
YBL098W	566.352	-0.825097	0.14046	-5.87425	4.24768e-09	4.3141e-06
YHR095W	2.50819	-0.822276	1.86587	-0.440694	0.659435	0.990082
YDR157W	14.8302	-0.817643	0.890105	-0.918592	0.358309	0.92837
YMR081C	116.588	-0.811816	0.247755	-3.27669	0.00105033	0.0686213
YIL173W	525.826	-0.79932	0.246855	-3.23802	0.00120364	0.0742934
YOR376W	11.4636	-0.798964	1.19039	-0.671178	0.502107	0.962472
YHR191C	125.321	-0.791652	0.258598	-3.06132	0.00220362	0.114507
YPR193C	10.6797	-0.791298	0.865266	-0.914514	0.360447	0.929788
YPR202W	265.784	-0.790717	0.207207	-3.81608	0.000135589	0.0162881
YIR042C	96.5245	-0.790258	0.356029	-2.21964	0.026443	0.435724
YPL261C	1.95098	-0.789492	2.28434	-0.34561	0.729636	0.994765
YCL048W	21.7182	-0.789402	0.639739	-1.23394	0.217224	0.850819
YEL041W	189.454	-0.78793	0.224692	-3.50672	0.000453673	0.038988
YGR121W-A	2.22998	-0.781406	2.38425	-0.327736	0.743111	0.994765
YER187W	32.8953	-0.775564	0.517916	-1.49747	0.134271	0.773067
YGR243W	16.9324	-0.759447	0.711318	-1.06766	0.285673	0.898311
YHR014W	60.9979	-0.758287	0.348812	-2.17391	0.0297117	0.458863
YGL010W	136.134	-0.757997	0.240828	-3.14747	0.00164692	0.0949999
YLR147C	138.382	-0.757417	0.321345	-2.35702	0.0184221	0.362253
YLR054C	59.4488	-0.755927	0.434908	-1.73813	0.0821875	0.674155
YDR010C	13.2596	-0.75556	1.08504	-0.69634	0.486216	0.958663
YDR009W	137.87	-0.75449	0.275831	-2.73533	0.0062317	0.209701
YGR265W	118.309	-0.749922	0.269282	-2.7849	0.0053545	0.19937
YPR156C	6604.35	-0.749905	0.156234	-4.79988	1.58761e-06	0.000610798
YNR016C	24769.9	-0.748105	0.26775	-2.79404	0.00520539	0.195807
YOR073W-A	12.919	-0.747764	1.08418	-0.689706	0.490379	0.95878
YCL049C	699.815	-0.747728	0.196999	-3.79558	0.000147296	0.0175063
YIR017W-A	8.86099	-0.745593	3.74543	-0.199068	0.84221	0.996636
YOR009W	677.549	-0.741459	0.175205	-4.23196	2.31665e-05	0.00424289
YOR292C	334.682	-0.737782	0.155976	-4.7301	2.24411e-06	0.000659767
YMR306W	327.292	-0.733899	0.172822	-4.24656	2.17076e-05	0.00411047
YIR027C	109.195	-0.733263	0.331772	-2.21014	0.0270955	0.439403
YAL040C	3754.76	-0.730171	0.173196	-4.21586	2.48823e-05	0.00441246
YER188W	96.0992	-0.728389	0.364856	-1.99637	0.0458933	0.56467
YAL067C	86.4013	-0.727727	0.306168	-2.37688	0.0174596	0.355687
YPL044C	110.972	-0.727509	0.438271	-1.65995	0.0969241	0.719493
YNR072W	61.9095	-0.724813	0.464203	-1.56142	0.118426	0.754867
YOR120W	252.229	-0.722794	0.201477	-3.58748	0.000333885	0.0327207
YER066W	62.383	-0.720543	0.452686	-1.5917	0.111451	0.748485
YOR203W	337.278	-0.720482	0.771163	-0.93428	0.35016	0.927104
YDR039C	3784.48	-0.718353	0.150618	-4.76935	1.84819e-06	0.000610798
YDR545W	5884	-0.717838	0.159626	-4.49698	6.89239e-06	0.00160543
YOL156W	98.6051	-0.717014	0.358884	-1.9979	0.0457273	0.563248
YDL096C	216.77	-0.71685	0.309554	-2.31575	0.0205717	0.383684
YDR535C	14.1099	-0.713757	0.689175	-1.03567	0.300357	0.903897
YFL003C	74.6422	-0.712996	0.346306	-2.05886	0.0395073	0.522104
YDR149C	4.51122	-0.711736	1.38071	-0.515486	0.606213	0.982428
YFR032C	227.368	-0.710877	0.20337	-3.49549	0.00047319	0.0398508
YKL162C	116.784	-0.710631	0.269639	-2.63549	0.00840149	0.24897
YLR157W-D	4.21241	-0.70941	1.57639	-0.450022	0.652694	0.988297
YOR348C	91.2594	-0.707647	0.371418	-1.90526	0.0567466	0.600147
YLR125W	32.7105	-0.704682	0.465429	-1.51405	0.130013	0.769862
YKR102W	508.037	-0.702821	0.167811	-4.18818	2.81205e-05	0.00484013
YDL210W	142.34	-0.692482	0.220046	-3.14698	0.00164966	0.0949999
YIR014W	47.3325	-0.692218	0.452097	-1.53113	0.125738	0.766507
YOR387C	25.829	-0.689837	0.529346	-1.30319	0.192511	0.8304
YHR124W	424.852	-0.687412	0.177807	-3.86605	0.000110612	0.0137307
YCL026C-A	32.3848	-0.68525	0.676396	-1.01309	0.311017	0.904894
YPR001W	199.114	-0.685235	0.262898	-2.60647	0.00914819	0.258091
YJR078W	98.9078	-0.683588	0.37175	-1.83884	0.0659391	0.630726
YNR075W	852.508	-0.68281	0.432761	-1.5778	0.114612	0.752315
YIR019C	527.004	-0.682735	0.157918	-4.32336	1.5367e-05	0.00301194
YGR059W	17.4306	-0.682698	0.771547	-0.884844	0.376241	0.935216
YIL150C	169.614	-0.679497	0.248984	-2.72908	0.00635114	0.212542
YKL123W	29.6184	-0.678932	0.512373	-1.32507	0.185146	0.822121
YJL045W	130.387	-0.67867	0.412955	-1.64345	0.10029	0.730407
YAR035W	167.156	-0.677556	0.260128	-2.60471	0.00919534	0.258767
YHL005C	1.37292	-0.676482	2.64387	-0.255868	0.798053	0.996636
YNR042W	75.1278	-0.672894	0.461304	-1.45868	0.144654	0.785264
YOR040W	249.785	-0.66993	0.203734	-3.28825	0.00100812	0.0664684
YNL339C	2454.19	-0.667573	0.141505	-4.71768	2.38554e-06	0.000683365
YLR273C	136.77	-0.667339	0.249523	-2.67446	0.00748491	0.233579
YDL241W	274.675	-0.660423	0.308469	-2.14097	0.0322767	0.475528
YOR134W	63.5759	-0.660231	0.478634	-1.37941	0.16777	0.808088
YHR131W-A	11.498	-0.658228	0.725992	-0.906661	0.364586	0.930581
YLR281C	29.9734	-0.65733	0.720663	-0.912118	0.361707	0.929816
YGL193C	22.5911	-0.656922	2.45322	-0.267779	0.788869	0.996636
YNL211C	38.8389	-0.654315	0.461446	-1.41797	0.156201	0.79671
YHR219W	851.496	-0.652153	0.483322	-1.34931	0.177236	0.814709
YDR259C	72.0776	-0.648958	0.365529	-1.7754	0.0758326	0.657674
YDR077W	77897.2	-0.647201	0.243762	-2.65505	0.00792963	0.242049
YJL120W	14.5087	-0.647076	0.879556	-0.735685	0.461923	0.954458
YHL006W-A	81.3573	-0.644862	0.390609	-1.65092	0.0987557	0.72681
YGL123C-A	3.68514	-0.644317	2.11024	-0.305329	0.760116	0.995526
YGR144W	71.9983	-0.642755	0.347347	-1.85047	0.0642462	0.624628
YGL089C	38.9363	-0.6416	0.449486	-1.42741	0.153462	0.793917
YER066C-A	15.1965	-0.640608	0.755334	-0.848113	0.396375	0.941529
YGR052W	62.2128	-0.639033	0.3981	-1.60521	0.108449	0.742931
YJL107C	121.99	-0.638495	0.294223	-2.17011	0.0299985	0.459342
YLR338W	118.358	-0.637809	0.257061	-2.48116	0.0130956	0.315632
YHL022C	58.9306	-0.636837	0.363406	-1.75241	0.0797036	0.663977
YPR197C	104.679	-0.634211	0.430966	-1.4716	0.141129	0.781289
YGR249W	149.695	-0.631559	0.259386	-2.43482	0.0148992	0.330266
YBL048W	14.4875	-0.630889	0.873567	-0.722199	0.470172	0.955079
YMR230W-A	4.96711	-0.627826	1.55853	-0.402832	0.687072	0.993833
YEL057C	49.959	-0.627376	0.387969	-1.61708	0.105861	0.740555
YBR138C	226.363	-0.627313	0.244144	-2.56944	0.0101862	0.274627
YJL159W	58026.3	-0.624039	0.270302	-2.30867	0.0209616	0.389009
YPR123C	54.2782	-0.623305	0.417806	-1.49185	0.135738	0.773309
YPR119W	2013.31	-0.622062	0.161925	-3.84166	0.000122205	0.0148399
YLR400W	42.1265	-0.62046	0.552729	-1.12254	0.261633	0.881399
YFL055W	149.789	-0.62004	0.239119	-2.59302	0.00951379	0.262607
YGL184C	46.4006	-0.61964	0.384466	-1.61169	0.107029	0.740555
YJL196C	7976.63	-0.617733	0.15695	-3.93586	8.28989e-05	0.0110255
YML059C	2382.78	-0.61581	0.121605	-5.06402	4.10499e-07	0.000218386
YBR067C	28256.6	-0.613453	0.238903	-2.56779	0.010235	0.274627
YCR006C	56.1806	-0.612792	0.46087	-1.32964	0.183636	0.820604
YDR044W	19426.2	-0.609164	0.245271	-2.48364	0.0130048	0.315161
YKL044W	11.1455	-0.607897	1.03782	-0.585746	0.558047	0.974812
YCR098C	157.163	-0.606625	0.208474	-2.90983	0.00361626	0.154792
YER128W	100.347	-0.605405	0.314519	-1.92486	0.0542469	0.594558
YML133C	1481.14	-0.60523	0.181384	-3.33673	0.000847699	0.058823
YEL023C	312.072	-0.601519	0.191731	-3.13731	0.00170508	0.0962078
YIR023C-A	32.658	-0.600728	0.91859	-0.653967	0.513133	0.965343
YKL096W	682.64	-0.599639	0.14466	-4.14516	3.39572e-05	0.00541956
YOR066W	1362.66	-0.593276	0.124647	-4.75966	1.93916e-06	0.000618981
YGL177W	2.25254	-0.593148	1.9292	-0.307458	0.758494	0.995526
YML057C-A	95.2975	-0.592188	0.395758	-1.49634	0.134566	0.773067
YBR040W	47.1755	-0.592107	0.37684	-1.57124	0.116126	0.754186
YLL047W	10.6469	-0.590657	1.03036	-0.573253	0.566474	0.975749
YGL158W	70.0709	-0.590626	0.440982	-1.33934	0.180459	0.817007
YMR180C	294.473	-0.589697	0.173186	-3.40499	0.000661665	0.050631
YPL024W	253.642	-0.58919	0.246216	-2.39298	0.0167121	0.34964
YOR139C	45.8386	-0.589185	0.413156	-1.42606	0.153852	0.793917
YJL116C	1008.23	-0.587616	0.115817	-5.07367	3.90213e-07	0.000217973
YCR102C	50.9394	-0.586092	0.405637	-1.44487	0.148495	0.78912
YAR031W	303.927	-0.584475	0.175105	-3.33785	0.000844301	0.058823
YMR135W-A	11.0286	-0.582316	0.90707	-0.641974	0.52089	0.966083
YPL113C	209.881	-0.581543	0.196276	-2.96288	0.00304772	0.14012
YOL085C	7.91615	-0.581272	1.12801	-0.515309	0.606337	0.982428
YML058W-A	14.6798	-0.579933	1.07194	-0.54101	0.588501	0.980645
YGR022C	13.6189	-0.579612	1.21247	-0.478041	0.632621	0.985532
YMR102C	1640.7	-0.575543	0.123487	-4.66075	3.15055e-06	0.000818556
YBR284W	83.2479	-0.57471	0.267794	-2.14609	0.0318658	0.474041
YJL119C	13.1827	-0.571778	0.880357	-0.649484	0.516025	0.965343
YFR015C	117.807	-0.569459	0.288145	-1.97629	0.0481216	0.569975
YNL092W	44.7802	-0.568624	0.462486	-1.2295	0.218886	0.851878
YCR101C	55.1062	-0.567605	0.352358	-1.61088	0.107207	0.740555
YHL048W	1155.65	-0.566255	0.214196	-2.64363	0.00820222	0.246331
YCR010C	59.1283	-0.5651	0.353781	-1.59732	0.110195	0.744969
YDL204W	130.924	-0.565022	0.239842	-2.35581	0.0184823	0.362253
YKL091C	150.035	-0.564919	0.264638	-2.13468	0.0327868	0.479174
YLR190W	2496.89	-0.561752	0.152379	-3.68654	0.000227322	0.024187
YOR072W	8.91283	-0.5603	1.16007	-0.48299	0.629103	0.985423
YGR143W	1938.76	-0.559973	0.13505	-4.14641	3.37728e-05	0.00541956
YMR018W	78.8195	-0.559369	0.344145	-1.62539	0.10408	0.738972
YEL039C	3.39493	-0.556129	1.8197	-0.305616	0.759897	0.995526
YML066C	241.206	-0.556036	0.227277	-2.44652	0.0144245	0.32646
YEL077C	936.236	-0.554478	0.157637	-3.51744	0.000435736	0.0380316
YDR308C	163.283	-0.55288	0.290416	-1.90376	0.056942	0.600147
YJL175W	58.5939	-0.552694	0.47297	-1.16856	0.242581	0.875393
YAL064C-A	12.2834	-0.55244	0.812096	-0.680264	0.496337	0.961182
YGR016W	56.7361	-0.550824	0.329677	-1.6708	0.0947614	0.712703
YOR144C	397.47	-0.550766	0.155545	-3.54087	0.00039881	0.0359315
YPL041C	327.955	-0.549743	0.203115	-2.70656	0.00679841	0.222369
YNR056C	142.856	-0.549396	0.286804	-1.91558	0.0554187	0.595495
YNL301C	2990.67	-0.549163	0.0899283	-6.10668	1.01727e-09	1.1365e-06
YOR389W	331.368	-0.548935	0.2523	-2.17573	0.0295756	0.458434
YIL099W	63.4749	-0.548386	0.337613	-1.62431	0.104311	0.738972
YHR211W	825.577	-0.548285	0.109618	-5.00178	5.68038e-07	0.000286621
YNL222W	148.476	-0.548173	0.220967	-2.4808	0.013109	0.315632
YFR022W	919.85	-0.547144	0.12944	-4.227	2.36824e-05	0.00426741
YGR146C	513.525	-0.54683	0.160311	-3.41105	0.000647132	0.0498604
YJL132W	218.234	-0.546099	0.200861	-2.71879	0.00655207	0.215928
YGR242W	32.3506	-0.544821	0.4762	-1.1441	0.252581	0.877026
YPR032W	962.54	-0.543834	0.13025	-4.1753	2.97596e-05	0.0049623
YDR112W	42.9292	-0.54308	0.476207	-1.14043	0.254107	0.878246
YMR013C	746.141	-0.541856	0.142924	-3.79121	0.000149917	0.0176303
YLL061W	265.704	-0.54164	0.222922	-2.42973	0.0151101	0.331443
YDL130W-A	26.6897	-0.541074	0.66682	-0.811424	0.417122	0.942089
YML119W	970.22	-0.538456	0.15553	-3.46207	0.000536033	0.0430831
YLR411W	105.838	-0.537778	0.291319	-1.84601	0.0648907	0.627127
YMR145C	6817.48	-0.537582	0.107636	-4.99444	5.90071e-07	0.000286621
YLR343W	715.178	-0.536097	0.133319	-4.02116	5.7913e-05	0.00851322
YDL048C	2453.07	-0.534975	0.112085	-4.77293	1.81564e-06	0.000610798
YER152W-A	123.955	-0.534808	0.307807	-1.73748	0.0823031	0.674268
YIR030C	96.5077	-0.533855	0.347847	-1.53474	0.124848	0.765869
YPL221W	5047.04	-0.533181	0.14786	-3.60599	0.000310962	0.0307439
YJR159W	49.96	-0.533035	0.630874	-0.844915	0.398159	0.941529
YER190W	615.305	-0.533026	0.286396	-1.86115	0.0627229	0.618174
YEL011W	327.226	-0.531259	0.154334	-3.44227	0.000576862	0.0460088
YHL050C	559.189	-0.530302	0.282087	-1.87992	0.060119	0.607422
YIL089W	67.0971	-0.529003	0.37588	-1.40737	0.159317	0.799293
YBR255C-A	194.687	-0.528862	0.253329	-2.08765	0.0368295	0.507553
YMR321C	22.814	-0.52806	0.799832	-0.660214	0.509116	0.964348
YGL258W-A	1.6808	-0.527706	2.47058	-0.213596	0.830862	0.996636
YPL279C	566.448	-0.527524	0.142828	-3.69343	0.000221249	0.0238729
YBL013W	75.9142	-0.526274	0.359198	-1.46514	0.142883	0.783882
YDR018C	71.0321	-0.525932	0.493277	-1.0662	0.286334	0.898311
YGL055W	99800.1	-0.525294	0.302758	-1.73503	0.0827356	0.67518
YER185W	111.252	-0.524114	0.283741	-1.84716	0.0647244	0.626604
YAR018C	734.637	-0.520506	0.223108	-2.33298	0.0196491	0.374255
YDR522C	127.245	-0.520214	0.356791	-1.45804	0.14483	0.78584
YDR336W	249.779	-0.51738	0.21447	-2.41237	0.0158493	0.340107
YMR280C	250.055	-0.5166	0.210369	-2.45568	0.0140617	0.323245
YER137W-A	5.43059	-0.516447	1.68963	-0.305657	0.759866	0.995526
YMR193C-A	123.269	-0.51644	0.284844	-1.81306	0.0698223	0.641416
YLL042C	33.0266	-0.514927	0.560669	-0.918416	0.358401	0.92837
YKL182W	40336.2	-0.51473	0.226137	-2.27619	0.0228349	0.404296
YBL039W-B	7.12425	-0.513307	0.993966	-0.516423	0.605559	0.982243
YJL079C	9857.58	-0.512353	0.325947	-1.57189	0.115976	0.754186
YDL018C	153.606	-0.51107	0.254831	-2.00553	0.0449065	0.55799
YNR073C	49.4997	-0.509718	0.373695	-1.36399	0.17257	0.808679
YOR177C	43.8661	-0.509597	0.378866	-1.34506	0.178606	0.815773
YDR523C	152.12	-0.509387	0.224844	-2.26551	0.0234813	0.408618
YCR024C	299.11	-0.509164	0.230775	-2.20632	0.0273616	0.439982
YBR038W	4030.31	-0.507662	0.149362	-3.39886	0.000676662	0.0514263
YIL029W-A	104.101	-0.507394	0.315541	-1.60801	0.107832	0.741355
YJR053W	159.021	-0.505294	0.285258	-1.77136	0.0765013	0.657674
YOL011W	3890.38	-0.505069	0.119194	-4.23737	2.26148e-05	0.00421088
YDL114W	5.69394	-0.503087	1.12941	-0.445444	0.655999	0.98941
YML062C	423.289	-0.502633	0.152568	-3.29449	0.000986007	0.0656827
YDL171C	7326.26	-0.502332	0.104899	-4.78873	1.67838e-06	0.000610798
YGR256W	139.858	-0.501453	0.302887	-1.65557	0.097808	0.723649
YJL153C	245.638	-0.50115	0.236004	-2.12348	0.0337139	0.486003
YNL321W	1950.81	-0.50105	0.13269	-3.7761	0.000159301	0.0183475
YJL214W	79.9007	-0.499502	0.364051	-1.37206	0.170044	0.808679
YAR050W	416.033	-0.49808	0.218307	-2.28156	0.0225155	0.403041
YBR299W	98.3208	-0.495582	0.318925	-1.55391	0.120205	0.7565
YOL122C	1557.66	-0.49473	0.124063	-3.98772	6.67104e-05	0.00943403
YBR150C	347.116	-0.493381	0.184308	-2.67693	0.00742992	0.232513
YLR044C	284799	-0.493307	0.120853	-4.08186	4.46758e-05	0.0069322
YGR177C	1107.74	-0.490857	0.146066	-3.36052	0.00077796	0.0564375
YBR020W	308.179	-0.490762	0.159628	-3.07441	0.00210922	0.111194
YBR018C	36.3665	-0.489243	0.418769	-1.16829	0.242691	0.875393
YLR122C	20.2977	-0.488747	0.673515	-0.725666	0.468043	0.955073
YOR011W	1396.05	-0.48825	0.139619	-3.49703	0.000470475	0.0398508
YPL119C-A	5.03219	-0.485259	1.2894	-0.376344	0.706661	0.994765
YLR361C-A	113.479	-0.483362	0.310322	-1.55761	0.119325	0.754867
YCR107W	355.602	-0.480013	0.171458	-2.7996	0.00511662	0.195095
YGL229C	173.651	-0.479972	0.247235	-1.94136	0.0522145	0.582758
YOL091W	139.47	-0.479968	0.309192	-1.55233	0.120584	0.756759
YPR054W	456.054	-0.47943	0.16091	-2.97949	0.0028873	0.133846
YPR006C	237.998	-0.479249	0.28698	-1.66997	0.094925	0.712703
YMR065W	246.514	-0.479134	0.199185	-2.40547	0.0161517	0.343641
YDR453C	69.8068	-0.478301	0.332442	-1.43875	0.150221	0.790147
YBR111W-A	95.5035	-0.476777	0.304431	-1.56612	0.117319	0.754867
YIL023C	1098.51	-0.476462	0.138487	-3.44049	0.00058067	0.0460088
YJL103C	175.933	-0.475763	0.260569	-1.82586	0.0678707	0.637187
YKL109W	808.209	-0.475339	0.109743	-4.33137	1.48185e-05	0.00295629
YPL242C	1408.39	-0.475207	0.15405	-3.08477	0.00203709	0.109944
YOR228C	352.074	-0.474957	0.173288	-2.74086	0.00612789	0.209701
YPR068C	265.786	-0.47245	0.209484	-2.2553	0.0241144	0.413835
YLL063C	320.068	-0.470742	0.168373	-2.79583	0.00517672	0.195529
YPL072W	220.307	-0.470505	0.199828	-2.35455	0.0185449	0.362843
YGR066C	57.6781	-0.469844	0.358744	-1.30969	0.1903	0.828216
YMR094W	146.367	-0.469746	0.262646	-1.78851	0.0736932	0.649803
YMR017W	28.9842	-0.46922	0.606977	-0.773044	0.439497	0.950456
YJL038C	157.389	-0.468697	0.290865	-1.61139	0.107094	0.740555
YAL022C	2281.34	-0.468597	0.129135	-3.62875	0.000284799	0.0286646
YEL064C	392.247	-0.468033	0.225376	-2.07668	0.0378315	0.515028
YPL194W	210.483	-0.467873	0.238491	-1.9618	0.0497853	0.574894
YCR106W	433.488	-0.467635	0.159969	-2.92328	0.00346364	0.150237
YBR033W	324.786	-0.466757	0.200554	-2.32734	0.0199471	0.377552
YHR180W	57.3816	-0.466325	0.327481	-1.42398	0.154452	0.794449
YBR133C	1842.98	-0.465799	0.148441	-3.13794	0.00170137	0.0962078
YDR380W	468.149	-0.465244	0.151497	-3.07099	0.00213353	0.111905
YKL201C	796.307	-0.465184	0.135717	-3.42759	0.000608953	0.0472446
YER106W	8.7128	-0.464513	1.1955	-0.38855	0.697609	0.994765
YHL026C	660.647	-0.464315	0.216854	-2.14114	0.032263	0.475528
YLR057W	1249.39	-0.463748	0.141801	-3.27041	0.00107391	0.0697544
YPR170C	5.76972	-0.46311	1.16543	-0.397373	0.691093	0.994518
YGL109W	28.0355	-0.463076	0.473989	-0.976975	0.328581	0.9158
YDL221W	42.3529	-0.462768	0.694996	-0.665857	0.505502	0.962472
YJL102W	119.172	-0.461319	0.304216	-1.51642	0.129414	0.769862
YJL185C	194.469	-0.460771	0.222157	-2.07408	0.038072	0.516177
YKL033W	614.493	-0.460457	0.13199	-3.48857	0.000485606	0.0404865
YGR295C	3291.49	-0.45994	0.147135	-3.12598	0.00177211	0.0989507
YJL108C	167.168	-0.459479	0.22198	-2.06991	0.0384605	0.518312
YKL055C	102.376	-0.459187	0.251327	-1.82705	0.0676926	0.636584
YNR066C	95.9086	-0.458893	0.271127	-1.69254	0.090543	0.699548
YDL041W	16.6825	-0.458775	1.01726	-0.45099	0.651997	0.988208
YMR106C	191.765	-0.458137	0.217967	-2.10187	0.0355651	0.49931
YOR034C	1385.13	-0.457928	0.155719	-2.94073	0.00327436	0.146325
YMR124W	642.603	-0.457351	0.146838	-3.11466	0.00184157	0.101852
YAL062W	536.372	-0.457208	0.162292	-2.81719	0.00484465	0.186636
YMR163C	337.908	-0.456829	0.212652	-2.14824	0.0316946	0.473716
YDR420W	3073.25	-0.456359	0.0916586	-4.97889	6.39483e-07	0.000297679
YHL030W-A	97.6558	-0.454644	0.329765	-1.37869	0.16799	0.808088
YJL156W-A	19.2013	-0.454314	0.831878	-0.546131	0.584976	0.980645
YIR029W	132.372	-0.453648	0.279442	-1.62341	0.104502	0.738989
YIL113W	20.8339	-0.453463	0.654582	-0.692753	0.488465	0.95878
YNL024C	558.544	-0.45302	0.123352	-3.67258	0.000240111	0.0253068
YLR457C	142.719	-0.452259	0.268565	-1.68398	0.0921848	0.705403
YAR064W	9.68681	-0.452207	0.880585	-0.51353	0.607581	0.983182
YGR287C	114.134	-0.451638	0.263605	-1.71331	0.0866552	0.688558
YOL025W	339.358	-0.450494	0.179423	-2.51079	0.0120461	0.299276
YPL089C	1057.03	-0.450192	0.101959	-4.41541	1.00818e-05	0.00220851
YJR154W	89.4361	-0.449881	0.309108	-1.45542	0.145553	0.786907
YHR156C	145.028	-0.449368	0.217438	-2.06665	0.0387676	0.521277
YIL049W	483.678	-0.449188	0.146533	-3.06544	0.00217347	0.113467
YHR048W	763.45	-0.448647	0.172466	-2.60137	0.00928535	0.25999
YNL164C	339.262	-0.446632	0.204716	-2.18171	0.0291306	0.454109
YOR277C	149.53	-0.446014	0.327564	-1.36161	0.17332	0.809596
YPL155C	697.422	-0.445006	0.157074	-2.83309	0.00460997	0.183167
YLR128W	127.281	-0.444294	0.279027	-1.5923	0.111317	0.748485
YBL023C	1168.6	-0.444106	0.14793	-3.00213	0.00268096	0.129102
YHR186C	1120.21	-0.443059	0.0996319	-4.44696	8.70924e-06	0.00198571
YLR255C	5.67637	-0.442991	1.24887	-0.354715	0.722803	0.994765
YJL105W	220.369	-0.442716	0.18606	-2.37942	0.0173399	0.355687
YGL016W	1635.98	-0.44207	0.123955	-3.56639	0.000361929	0.0336208
YOL020W	2901.02	-0.440965	0.121917	-3.61694	0.000298105	0.029736
YLR417W	387.718	-0.438606	0.212238	-2.06658	0.0387738	0.521277
YJR036C	83.3283	-0.437437	0.298913	-1.46342	0.143351	0.783882
YER018C	252.595	-0.437062	0.193427	-2.25957	0.023848	0.411832
YNL194C	64.5872	-0.436172	0.369392	-1.18078	0.237689	0.872647
YDR011W	6300.23	-0.435405	0.115639	-3.76521	0.000166409	0.0189707
YIL071W-A	57.8658	-0.435362	0.392512	-1.10917	0.267357	0.884378
YHR166C	250.203	-0.435187	0.189099	-2.30137	0.0213705	0.392038
YLR011W	112.627	-0.434691	0.297057	-1.46333	0.143378	0.783882
YFR018C	1364.71	-0.432822	0.149729	-2.8907	0.00384389	0.160239
YNL033W	64.7075	-0.432255	0.498343	-0.867384	0.385732	0.93865
YMR206W	30.2215	-0.431871	0.73489	-0.587668	0.556755	0.974812
YOR178C	497.194	-0.429714	0.146544	-2.93232	0.00336436	0.148192
YGL075C	157.038	-0.429216	0.256863	-1.671	0.0947225	0.712703
YOL114C	30.0765	-0.429005	0.653823	-0.656148	0.511729	0.965343
YPL125W	1123.54	-0.428735	0.146689	-2.92276	0.00346949	0.150237
YGL162W	368.13	-0.427477	0.167443	-2.55297	0.0106809	0.279163
YPL231W	36085.2	-0.427194	0.243814	-1.75213	0.0797518	0.663977
YDR360W	27.314	-0.427013	0.541994	-0.787856	0.430781	0.947939
YGR163W	467.353	-0.425979	0.164872	-2.5837	0.00977472	0.265701
YJR098C	219.508	-0.425911	0.220575	-1.93092	0.0534935	0.592683
YER153C	134.081	-0.425396	0.293106	-1.45134	0.146685	0.78757
YGR029W	414.257	-0.424781	0.19614	-2.16571	0.0303337	0.459821
YBR253W	236.392	-0.4243	0.207878	-2.04109	0.0412415	0.532659
YHR093W	24.5716	-0.424014	0.73412	-0.577582	0.563547	0.975159
YOR367W	358.85	-0.423589	0.188542	-2.24666	0.0246617	0.416823
YNL203C	78.9479	-0.421732	0.304991	-1.38277	0.166736	0.808088
YDL211C	286.79	-0.421407	0.212182	-1.98606	0.0470262	0.569862
YPL271W	366.646	-0.421332	0.172236	-2.44625	0.0144353	0.32646
HRA1	56.4901	-0.421229	0.43508	-0.968164	0.332962	0.917918
YDL220C	356.208	-0.419906	0.153397	-2.73737	0.00619324	0.209701
YGR115C	56.8317	-0.418145	0.534367	-0.782506	0.433917	0.94912
YNR076W	219.126	-0.418041	0.314952	-1.32732	0.184404	0.821676
YKR041W	75.5224	-0.417497	0.294385	-1.4182	0.156133	0.79671
YLR222C-A	13.1871	-0.415437	0.784119	-0.529813	0.596241	0.980734
YLR238W	257.426	-0.41478	0.174721	-2.37396	0.0175985	0.355687
YOR025W	907.801	-0.413677	0.127998	-3.23191	0.00122965	0.0754814
YMR001C	1813.59	-0.412766	0.123313	-3.34731	0.000815995	0.0580824
YCR032W	558.386	-0.412654	0.123121	-3.35163	0.000803382	0.0579057
YGR138C	3963.64	-0.412498	0.122195	-3.37574	0.000736165	0.0548296
YOL069W	286.247	-0.412356	0.16298	-2.53011	0.0114028	0.290188
YKL051W	1409.48	-0.411812	0.109668	-3.75508	0.000173287	0.0194748
YKR075C	243.691	-0.410814	0.308302	-1.3325	0.182695	0.818062
YPL189W	141.752	-0.410515	0.244844	-1.67664	0.0936134	0.710487
YJL194W	708.123	-0.410182	0.137219	-2.98925	0.0027966	0.13183
YPL109C	158.682	-0.410142	0.21717	-1.88858	0.0589484	0.606624
YCR054C	576.468	-0.409575	0.151609	-2.70153	0.00690222	0.224815
ICR1	382.201	-0.409078	0.188957	-2.16492	0.0303936	0.460105
YOL110W	328.228	-0.407839	0.166378	-2.45128	0.0142351	0.325223
YML083C	64.0073	-0.407442	0.369952	-1.10134	0.27075	0.887897
YDR342C	829.374	-0.407082	0.365131	-1.11489	0.264897	0.882694
YOL105C	1265.19	-0.406963	0.134814	-3.0187	0.00253862	0.125391
YIL011W	1540.35	-0.406911	0.307476	-1.32339	0.185706	0.822514
YKL072W	561.396	-0.406843	0.143313	-2.83883	0.00452786	0.180933
YJL139C	547.532	-0.40673	0.1503	-2.70613	0.00680722	0.222369
YOR115C	473.829	-0.406604	0.153248	-2.65325	0.00797218	0.242684
YFL052W	51.5923	-0.406301	0.415832	-0.977078	0.32853	0.9158
YBR030W	919.75	-0.406117	0.130622	-3.10909	0.00187662	0.103279
YGR254W	34667.3	-0.405946	0.293733	-1.38202	0.166965	0.808088
YNL295W	296.563	-0.405633	0.198513	-2.04336	0.0410171	0.530862
YKL102C	3.7535	-0.405113	1.71639	-0.236026	0.813412	0.996636
YBR182C	165.597	-0.404836	0.285935	-1.41583	0.156824	0.79671
YDL010W	339.143	-0.404355	0.175505	-2.30395	0.0212256	0.391955
YMR246W	24190.9	-0.403346	0.132576	-3.04237	0.0023472	0.120944
YJR151C	475.231	-0.403107	0.202689	-1.98879	0.0467239	0.569517
YFL060C	39.9756	-0.40306	0.469331	-0.858797	0.390453	0.940625
YPL070W	509.433	-0.401416	0.184104	-2.18038	0.0292292	0.454171
YJL181W	305.198	-0.401209	0.173155	-2.31706	0.0205007	0.383641
YDL034W	45.6016	-0.401068	0.496778	-0.807339	0.419471	0.943837
YOR166C	592.79	-0.400757	0.13195	-3.03719	0.00238799	0.121833
YDL059C	66.7657	-0.399976	0.39087	-1.0233	0.306168	0.904854
YOR349W	714.496	-0.399221	0.129507	-3.08262	0.00205185	0.110208
YGL212W	154.965	-0.399013	0.20471	-1.94917	0.0512756	0.581417
YGL194C-A	41.5354	-0.398817	0.491898	-0.810771	0.417497	0.942089
YDL062W	152.305	-0.398337	0.276137	-1.44253	0.149152	0.789677
YER130C	1012.46	-0.397582	0.102465	-3.88017	0.000104383	0.0134042
YLR123C	13.3233	-0.397148	0.835632	-0.475267	0.634597	0.985532
YGR070W	286.699	-0.396625	0.212301	-1.86822	0.0617315	0.613035
YAL033W	300.296	-0.396344	0.220924	-1.79403	0.0728081	0.647621
YDR512C	112.66	-0.396198	0.323002	-1.22661	0.219969	0.852634
YOR010C	236.537	-0.39602	0.189661	-2.08804	0.036794	0.507553
YDL077C	497.632	-0.395182	0.13395	-2.95021	0.00317555	0.143633
YLL049W	264.95	-0.394966	0.197025	-2.00465	0.0450008	0.55799
YHL046W-A	43.8814	-0.394946	0.450279	-0.877114	0.380425	0.937943
YPL138C	290.165	-0.394155	0.178375	-2.20969	0.0271265	0.439403
YMR159C	9.52447	-0.393957	0.963721	-0.408788	0.682696	0.99359
YCR081W	529.521	-0.393626	0.1417	-2.77789	0.00547134	0.200727
YPL223C	40.2844	-0.392387	0.422452	-0.928834	0.352975	0.92817
YHR105W	65.5756	-0.390244	0.387619	-1.00677	0.314045	0.907061
YNL303W	3.67933	-0.389204	1.66591	-0.233628	0.815274	0.996636
YHR033W	573.936	-0.388172	0.163326	-2.37667	0.0174698	0.355687
YDR004W	563.628	-0.387662	0.165073	-2.34842	0.0188531	0.366627
YKR027W	998.747	-0.387127	0.133876	-2.89168	0.00383192	0.160239
YOR229W	898.896	-0.386485	0.154582	-2.50019	0.0124128	0.305453
YGL258W	74.8749	-0.386055	0.35903	-1.07527	0.282253	0.898311
YKL062W	1205.47	-0.385546	0.11417	-3.37695	0.000732934	0.0548296
YHL043W	73.033	-0.385185	0.33539	-1.14847	0.250776	0.877026
YBL018C	225.611	-0.38487	0.228073	-1.68748	0.0915101	0.703531
YKR045C	241.875	-0.384185	0.232553	-1.65203	0.0985285	0.72681
YMR196W	614.614	-0.384047	0.171363	-2.24113	0.0250176	0.418269
YCR025C	15.3336	-0.383637	0.644185	-0.595537	0.551484	0.974793
YJR099W	288.446	-0.383494	0.180111	-2.12921	0.0332373	0.482638
YLR371W	1572.43	-0.38255	0.0813664	-4.70157	2.58163e-06	0.000703461
YJL170C	108.064	-0.382335	0.263992	-1.44829	0.147537	0.788503
YPL272C	194.146	-0.382197	0.233498	-1.63683	0.101665	0.733793
YOR200W	116.714	-0.3821	0.344592	-1.10885	0.267497	0.884378
YLR392C	234.433	-0.381903	0.182789	-2.08932	0.0366792	0.507553
YNR074C	552.779	-0.381756	0.145199	-2.62918	0.00855902	0.249014
YOR351C	73.7618	-0.381607	0.308747	-1.23598	0.216464	0.850819
YBR131W	358.832	-0.381278	0.169989	-2.24296	0.0248996	0.418269
YPL001W	371.246	-0.38066	0.153342	-2.48243	0.0130489	0.315545
YBR153W	368.929	-0.380277	0.182328	-2.08568	0.0370077	0.508597
YNL015W	61.4896	-0.380098	0.400247	-0.949659	0.342285	0.922285
YCR087C-A	102.685	-0.379818	2.76647	-0.137293	0.890799	0.999102
YDR219C	337.871	-0.379645	0.165986	-2.28722	0.0221832	0.402978
YAL054C	349.583	-0.379499	0.176439	-2.15088	0.0314854	0.472154
YGL179C	354.29	-0.379014	0.143968	-2.63263	0.0084726	0.249014
YJL077C	177.167	-0.378795	0.208622	-1.8157	0.0694164	0.641416
YPL015C	1988.37	-0.378506	0.136789	-2.76707	0.00565623	0.203658
YEL075W-A	38.8808	-0.37806	0.870718	-0.434193	0.664148	0.990082
YPR147C	955.832	-0.377562	0.148302	-2.5459	0.0108996	0.282927
YNL013C	8.65436	-0.377476	1.03372	-0.365164	0.714989	0.994765
YHR059W	116.313	-0.375924	0.281204	-1.33684	0.181276	0.817007
YLR329W	29.1089	-0.375455	0.504126	-0.744765	0.456414	0.954458
YBL034C	559.151	-0.375185	0.125301	-2.99427	0.002751	0.131308
YJL013C	339.116	-0.375003	0.177793	-2.10921	0.0349267	0.495183
YDR383C	160.163	-0.37438	0.2137	-1.75189	0.0797922	0.663977
YCR024C-B	3138.42	-0.373435	0.102611	-3.63933	0.000273352	0.028262
YLR084C	2351.84	-0.372863	0.118971	-3.13407	0.001724	0.0967863
YJL179W	113.608	-0.372847	0.270577	-1.37797	0.168212	0.808325
YFL059W	105.788	-0.37258	0.335659	-1.11	0.267	0.884378
YPL171C	24.36	-0.372412	0.555004	-0.671008	0.502216	0.962472
YGL116W	1183.31	-0.37228	0.165551	-2.24873	0.0245296	0.416481
YPL164C	318.012	-0.371864	0.19623	-1.89504	0.058087	0.604235
YJL083W	408.631	-0.370926	0.152692	-2.42924	0.0151303	0.331443
YGR108W	2577.41	-0.369427	0.13972	-2.64405	0.00819201	0.246331
YNL077W	312.464	-0.369255	0.243895	-1.51399	0.130028	0.769862
YML064C	401.596	-0.369157	0.152225	-2.42507	0.0153056	0.333973
YGR092W	966.894	-0.368938	0.151299	-2.43846	0.01475	0.328915
YAL048C	409.993	-0.368741	0.161555	-2.28246	0.0224624	0.403041
YMR133W	199.497	-0.36862	0.272133	-1.35456	0.175558	0.812435
YNL055C	10643	-0.367851	0.140032	-2.6269	0.00861656	0.250037
YLR267W	218.371	-0.367689	0.190294	-1.93222	0.0533328	0.591692
YIL024C	102.944	-0.367092	0.285704	-1.28487	0.198838	0.835935
YGL178W	2738.23	-0.366786	0.121056	-3.0299	0.00244636	0.122559
YDR492W	9489.87	-0.36495	0.155423	-2.3481	0.0188695	0.366627
YDR489W	518.064	-0.364808	0.212992	-1.71278	0.0867525	0.688796
YOL136C	3001.07	-0.364633	0.115538	-3.15595	0.00159976	0.0935734
YFL012W	20.7802	-0.364305	0.724341	-0.502948	0.615001	0.98506
YNL336W	1572.12	-0.364271	0.15399	-2.36555	0.0180033	0.359133
YEL074W	13.034	-0.363383	0.736007	-0.493722	0.621503	0.985423
YGR126W	44.2625	-0.362994	0.415123	-0.874425	0.381887	0.938019
YCR001W	12.4793	-0.362989	0.720349	-0.503906	0.614327	0.984912
YOL152W	154.287	-0.362911	0.232597	-1.56026	0.118699	0.754867
YCR037C	1891.27	-0.362771	0.122924	-2.95118	0.00316563	0.143633
YKL203C	1078.98	-0.362468	0.139291	-2.60224	0.00926178	0.259981
YDL079C	230.646	-0.361981	0.204144	-1.77317	0.0762011	0.657674
YLR342W	29408.2	-0.36133	0.109163	-3.30999	0.000932987	0.0631717
YJL049W	216.157	-0.360781	0.187313	-1.92608	0.0540941	0.594558
YML091C	391.747	-0.360464	0.184973	-1.94874	0.0513259	0.581417
YFL001W	675.264	-0.359821	0.139961	-2.57086	0.0101447	0.274423
YPL253C	299.177	-0.359381	0.17591	-2.04298	0.0410548	0.530862
YGR203W	214.425	-0.358907	0.192418	-1.86524	0.0621476	0.615358
YFL050C	537.412	-0.358032	0.143584	-2.49354	0.0126476	0.30784
YIR028W	126.308	-0.357897	0.256735	-1.39403	0.163307	0.807288
YPR196W	218.857	-0.357576	0.187634	-1.90571	0.056688	0.600147
YNL191W	383.219	-0.357504	0.180149	-1.98449	0.0472015	0.569862
YLL012W	1740.38	-0.357033	0.130321	-2.73965	0.00615043	0.209701
YGL240W	118.991	-0.356945	0.30595	-1.16667	0.243342	0.875393
YKR055W	315.463	-0.356036	0.176597	-2.0161	0.0437899	0.551043
YIL107C	335.747	-0.355857	0.158494	-2.24524	0.0247525	0.417726
YOR363C	572.75	-0.355514	0.138855	-2.56032	0.0104576	0.275549
YHR050W	2295.45	-0.354879	0.134157	-2.64524	0.0081632	0.246331
YGR096W	294.654	-0.354273	0.184252	-1.92276	0.0545097	0.594558
YOR347C	224.55	-0.353495	0.264949	-1.3342	0.18214	0.817754
YDR419W	386.454	-0.353482	0.156611	-2.25707	0.0240035	0.413201
YPR093C	142.569	-0.353455	0.258845	-1.36551	0.172094	0.808679
YKR012C	182.259	-0.352799	0.2738	-1.28853	0.197563	0.835935
YOR373W	721.079	-0.352669	0.131075	-2.6906	0.00713239	0.22729
YLL059C	13.1011	-0.35256	0.805821	-0.437517	0.661737	0.990082
YDL133W	524.482	-0.352408	0.144454	-2.43958	0.0147043	0.328554
YPL162C	569.366	-0.351672	0.225208	-1.56154	0.118396	0.754867
YHR216W	6818.58	-0.351625	0.0967772	-3.63335	0.000279765	0.0284139
YOL134C	44.2226	-0.351387	0.41462	-0.847492	0.396721	0.941529
YHR204W	2645.24	-0.350838	0.0998656	-3.5131	0.000442914	0.0383584
YFR046C	188.245	-0.34996	0.228889	-1.52895	0.126278	0.766939
YMR077C	161.632	-0.349823	0.260552	-1.34262	0.179394	0.816703
YPL179W	4842.66	-0.349163	0.11518	-3.03145	0.00243381	0.12248
YKL125W	1363.62	-0.348594	0.116939	-2.981	0.00287309	0.133846
YER041W	421.34	-0.34856	0.15288	-2.27996	0.0226101	0.403041
YFR054C	9.61749	-0.348451	0.877372	-0.397153	0.691255	0.994518
YMR115W	393.992	-0.347961	0.144662	-2.40533	0.0161578	0.343641
YPL026C	952.824	-0.34786	0.152279	-2.28436	0.0223505	0.403041
YLR165C	171.151	-0.347604	0.215073	-1.61621	0.106048	0.740555
YMR239C	923.659	-0.347173	0.125698	-2.76197	0.00574536	0.203769
YIR035C	1684.5	-0.346865	0.110549	-3.13766	0.00170305	0.0962078
YMR172W	648.13	-0.346431	0.15187	-2.28111	0.022542	0.403041
YDR227W	892.01	-0.346145	0.168923	-2.04912	0.04045	0.528547
YOL107W	313.984	-0.346022	0.237864	-1.4547	0.145751	0.786907
YNR002C	88.8812	-0.345952	0.31103	-1.11228	0.266018	0.884378
YMR162C	1019.73	-0.345807	0.126103	-2.74225	0.00610196	0.209701
YEL049W	55.2799	-0.345752	0.431795	-0.800732	0.423287	0.945121
YJR012C	118.899	-0.345628	0.271821	-1.27153	0.20354	0.838634
YCL038C	1206.69	-0.345546	0.180511	-1.91427	0.0555854	0.595495
YLR121C	2498.43	-0.345487	0.162335	-2.12824	0.0333173	0.482638
YNL335W	70.3269	-0.345384	0.397621	-0.868626	0.385052	0.938642
YLR436C	2033.01	-0.345136	0.110457	-3.12463	0.00178026	0.0989507
YGR230W	94.8581	-0.345026	0.375927	-0.917802	0.358723	0.928972
YLR446W	677.132	-0.344549	0.11671	-2.95217	0.00315549	0.143633
YML034W	773.171	-0.344505	0.136952	-2.51551	0.0118861	0.298561
YGL205W	235.771	-0.343846	0.192771	-1.7837	0.0744728	0.654096
YKR106W	124	-0.343123	0.240559	-1.42636	0.153765	0.793917
YIL084C	288.352	-0.342339	0.188646	-1.81471	0.0695677	0.641416
YLL067C	56.9713	-0.342282	2.75337	-0.124314	0.901067	0.999102
YFR016C	907.855	-0.341176	0.146221	-2.33328	0.0196332	0.374255
YPR121W	701.948	-0.340962	0.137246	-2.48431	0.0129802	0.315161
YDR536W	140.857	-0.340784	0.236327	-1.442	0.149302	0.789677
YIL162W	2320.57	-0.340033	0.113977	-2.98335	0.00285116	0.133837
YHR020W	10002	-0.339918	0.0980165	-3.46797	0.000524411	0.0427644
YGL250W	161.274	-0.339861	0.224066	-1.51679	0.129319	0.769862
YLR039C	653.56	-0.33955	0.147861	-2.29642	0.0216521	0.395257
YIL121W	2841.89	-0.339092	0.104316	-3.25063	0.00115151	0.072617
YHR023W	1035.22	-0.339013	0.154781	-2.19028	0.0285041	0.449785
YHR142W	1828.97	-0.338997	0.101555	-3.33807	0.000843633	0.058823
YJR119C	380.103	-0.338212	0.161002	-2.10067	0.0356702	0.499382
YPR104C	962.816	-0.338022	0.137095	-2.46561	0.013678	0.320427
YPR201W	106.856	-0.337702	0.262334	-1.2873	0.197991	0.835935
YLR355C	24623.8	-0.337602	0.071113	-4.7474	2.06046e-06	0.000639429
YOL029C	323.072	-0.337052	0.189184	-1.78161	0.0748129	0.655383
YCR083W	206.145	-0.336985	0.239391	-1.40768	0.159227	0.799293
YKL221W	36.0403	-0.33658	0.476944	-0.705703	0.480373	0.958663
YKL104C	5362.31	-0.336174	0.119193	-2.82042	0.00479613	0.186477
YMR137C	195.31	-0.336089	0.240923	-1.395	0.163015	0.806756
YPL141C	1183.8	-0.335978	0.155126	-2.16584	0.0303234	0.459821
YJR160C	440.464	-0.335913	0.177513	-1.89233	0.0584471	0.605953
YDL186W	198.814	-0.33589	0.26205	-1.28178	0.19992	0.836834
YKR095W	1459.12	-0.335865	0.0969464	-3.46444	0.000531338	0.0430153
YGR240C-A	11.5728	-0.334868	0.876359	-0.382113	0.702378	0.994765
YBR192W	430.91	-0.3345	0.157295	-2.12659	0.0334546	0.482887
YPR095C	924.518	-0.33449	0.135167	-2.47465	0.0133366	0.317442
YDR344C	23.0635	-0.333556	0.577248	-0.577839	0.563373	0.975159
YGR122W	334.396	-0.333328	0.166798	-1.99839	0.0456741	0.563214
YCR100C	134.63	-0.332694	0.271096	-1.22722	0.21974	0.852634
YDR033W	57354	-0.332562	0.110378	-3.01293	0.0025874	0.126783
YGL175C	86.3709	-0.332339	0.316629	-1.04962	0.293895	0.900903
YML037C	133.695	-0.332159	0.262467	-1.26553	0.205683	0.840346
YML104C	874.714	-0.331904	0.115077	-2.88418	0.0039243	0.162863
YLR092W	378.756	-0.331869	0.146445	-2.26617	0.023441	0.408618
YMR176W	696.585	-0.331466	0.15352	-2.1591	0.0308422	0.465108
YCR081C-A	10.3619	-0.331377	1.28401	-0.258079	0.796346	0.996636
YOL101C	2678.27	-0.330882	0.288697	-1.14612	0.251744	0.877026
YML098W	304.624	-0.330878	0.16389	-2.01891	0.0434966	0.54847
YNL283C	2496.69	-0.330665	0.139863	-2.3642	0.0180691	0.359133
YBR019C	227.197	-0.330576	0.183885	-1.79773	0.0722198	0.645677
YOL128C	417.161	-0.330401	0.164701	-2.00606	0.0448496	0.55799
YKL202W	65.4335	-0.330199	0.392159	-0.842003	0.399786	0.941529
YJR092W	1608.31	-0.330006	0.127673	-2.58477	0.00974448	0.265525
YNL172W	791.814	-0.329634	0.145479	-2.26585	0.0234608	0.408618
YOL079W	167.46	-0.329478	0.224907	-1.46496	0.142933	0.783882
YBL037W	690.536	-0.329162	0.118239	-2.78387	0.00537149	0.19937
YDR374W-A	104.683	-0.328914	0.325293	-1.01113	0.311954	0.905233
YER087W	201.628	-0.328475	0.217131	-1.5128	0.130331	0.769862
YGR289C	265.463	-0.32836	0.21962	-1.49512	0.134882	0.773067
YGR134W	778.09	-0.328347	0.133624	-2.45724	0.0140011	0.322663
YBR240C	90.3474	-0.328255	0.377305	-0.869997	0.384302	0.938214
YDR203W	19.9771	-0.328116	0.636575	-0.51544	0.606246	0.982428
YEL067C	54.769	-0.327959	0.363431	-0.902397	0.366846	0.931345
YLR413W	28335.3	-0.327894	0.0676071	-4.85	1.23464e-06	0.000510869
YGR014W	6509.2	-0.327747	0.101179	-3.23927	0.00119835	0.0742934
YLR220W	1915.83	-0.327027	0.082736	-3.95266	7.7288e-05	0.01053
YJL157C	2605.1	-0.326638	0.0753325	-4.33595	1.4513e-05	0.00294799
YIL066C	349.326	-0.325535	0.168977	-1.92651	0.0540413	0.594558
YDL156W	169.899	-0.325445	0.264177	-1.23192	0.21798	0.850819
YBR217W	115.675	-0.325164	0.287851	-1.12963	0.258633	0.881273
YHR189W	118.418	-0.32489	0.310117	-1.04764	0.294805	0.901307
YHL025W	809.801	-0.324631	0.138688	-2.34073	0.0192461	0.371969
YKL134C	310.91	-0.324322	0.164101	-1.97635	0.0481147	0.569975
YJL197W	1284.35	-0.32406	0.12046	-2.6902	0.00714097	0.22729
YHR030C	1070.8	-0.323922	0.138536	-2.33819	0.0193775	0.371969
YJL206C	292.842	-0.323913	0.170088	-1.90439	0.05686	0.600147
YCL014W	1144.24	-0.323217	0.168461	-1.91865	0.0550292	0.595495
YDR542W	3.86093	-0.32277	1.61078	-0.200381	0.841183	0.996636
YCL024W	316.062	-0.32181	0.20017	-1.60768	0.107905	0.7414
YAL028W	161.698	-0.321694	0.202938	-1.58518	0.112924	0.750164
YGL199C	233.287	-0.321337	0.323826	-0.992312	0.321045	0.913433
YDR242W	408.641	-0.321048	0.164936	-1.94651	0.0515938	0.581417
YGR250C	1061.56	-0.320782	0.149941	-2.13939	0.0324041	0.47634
YAL037W	102.655	-0.320606	0.29034	-1.10424	0.269488	0.886288
YER149C	412.08	-0.32059	0.164796	-1.94537	0.0517301	0.581417
YIL067C	1075.55	-0.320512	0.130841	-2.44962	0.0143007	0.326056
YGR023W	258.814	-0.320463	0.2077	-1.54291	0.122852	0.762185
YDR085C	164.923	-0.320381	0.222317	-1.4411	0.149557	0.789677
YCR042C	1269.21	-0.319877	0.149639	-2.13765	0.0325449	0.477155
YKL105C	693.903	-0.31977	0.137208	-2.33054	0.0197776	0.375136
YBR023C	4365.2	-0.31975	0.112653	-2.83836	0.00453466	0.180933
YER068C-A	22.028	-0.319608	0.612768	-0.52158	0.601963	0.981901
YGR117C	797.369	-0.319394	0.101418	-3.14929	0.00163667	0.0949999
YEL032W	2506.49	-0.319286	0.121113	-2.63627	0.0083823	0.24897
YBR139W	798.863	-0.319272	0.137211	-2.32686	0.0199725	0.377552
YLL066C	1277.13	-0.319123	0.161409	-1.97711	0.0480289	0.569975
YHR118C	265.297	-0.319058	0.22315	-1.42979	0.152776	0.792915
YJR054W	783.675	-0.318337	0.125063	-2.54541	0.0109149	0.282927
YGR156W	467.074	-0.317893	0.143692	-2.21231	0.026945	0.438994
YNL210W	300.039	-0.317862	0.160583	-1.97943	0.047768	0.569862
YHL009C	264.294	-0.317421	0.210828	-1.50559	0.132172	0.771142
YOR032C	130.325	-0.317304	0.252487	-1.25671	0.208857	0.84343
YOL141W	382.454	-0.316996	0.198695	-1.59539	0.110625	0.745864
YIL020C	508.153	-0.316942	0.146027	-2.17044	0.0299738	0.459342
YCR092C	677.295	-0.316671	0.12866	-2.4613	0.0138433	0.322203
YOL049W	1543.63	-0.316576	0.127952	-2.47417	0.0133546	0.317442
YOR308C	308.476	-0.316347	0.197415	-1.60245	0.109057	0.744141
YOL033W	220.003	-0.315318	0.239722	-1.31535	0.188392	0.827027
YHR144C	553.238	-0.315217	0.159972	-1.97045	0.0487865	0.571324
YDR072C	5484.19	-0.315208	0.111843	-2.81832	0.00482756	0.186621
YJL082W	870.911	-0.314757	0.14247	-2.20928	0.0271551	0.439403
YNL089C	114.328	-0.314446	0.364495	-0.862688	0.388309	0.939958
YIL158W	867.811	-0.314205	0.179364	-1.75177	0.0798133	0.663977
YPL058C	8305.66	-0.314194	0.103281	-3.04212	0.00234917	0.120944
YER167W	967.351	-0.313442	0.134814	-2.325	0.0200719	0.37815
YDR076W	242.613	-0.313415	0.227723	-1.3763	0.168729	0.808679
YOL164W-A	2.30457	-0.313273	2.30479	-0.135923	0.891882	0.999102
YJL095W	804.082	-0.312057	0.153601	-2.03161	0.0421933	0.540578
YDR146C	1155.98	-0.312026	0.117426	-2.65721	0.00787911	0.24148
YMR205C	30687.8	-0.311531	0.0955273	-3.26117	0.00110952	0.0716508
YMR221C	3128.16	-0.311466	0.126418	-2.46378	0.0137481	0.321325
YDR384C	2405.82	-0.311339	0.0884987	-3.51801	0.000434795	0.0380316
YGL146C	77.5912	-0.311176	0.29257	-1.0636	0.287512	0.898863
YHL044W	125.398	-0.311111	0.292373	-1.06409	0.287289	0.898757
YBL064C	280.034	-0.310998	0.205612	-1.51255	0.130394	0.769862
YPR164W	958.497	-0.310519	0.142951	-2.17221	0.0298399	0.458863
YGL121C	35.9469	-0.310363	0.467499	-0.663879	0.506768	0.962472
YER169W	1674.55	-0.310137	0.136011	-2.28023	0.0225941	0.403041
YLR442C	564.008	-0.309234	0.151594	-2.03988	0.0413622	0.5336
YOL021C	3528.18	-0.308983	0.0975858	-3.16627	0.00154405	0.0907901
YGL239C	18.111	-0.30885	0.614769	-0.502383	0.615398	0.985237
YJR127C	3352.15	-0.308803	0.0802786	-3.84664	0.00011975	0.0147016
YJR116W	1112.62	-0.307998	0.18999	-1.62113	0.10499	0.739321
YKR104W	112.524	-0.307936	0.316377	-0.97332	0.330394	0.916019
YBR119W	228.792	-0.307926	0.266546	-1.15525	0.24799	0.877026
YPR045C	536.797	-0.307824	0.125705	-2.44879	0.0143338	0.326146
YJR061W	477.121	-0.307602	0.13597	-2.26229	0.0236795	0.410152
YOL089C	578.833	-0.3074	0.16055	-1.91467	0.055534	0.595495
YKR086W	803.966	-0.306934	0.111552	-2.75148	0.00593261	0.206477
YPL054W	38.7518	-0.306691	0.484772	-0.632649	0.526963	0.966546
YKL161C	179.751	-0.305961	0.269856	-1.13379	0.256881	0.879327
YDL243C	186.26	-0.305875	0.216527	-1.41264	0.15776	0.79715
YER007W	195.301	-0.305485	0.223552	-1.36651	0.17178	0.808679
YGL194C	299.93	-0.304841	0.168181	-1.81258	0.069897	0.641416
YJL090C	725.993	-0.304788	0.130264	-2.33977	0.0192956	0.371969
YJR095W	20.3827	-0.30468	0.6158	-0.49477	0.620762	0.985423
YJL221C	115.69	-0.304621	0.382024	-0.797385	0.425227	0.945121
YOR258W	105.635	-0.304335	0.383758	-0.79304	0.427755	0.945937
YIL029C	24.8654	-0.3042	0.688009	-0.442146	0.658384	0.990082
YBR298C	440.17	-0.302881	0.154115	-1.96529	0.0493805	0.57456
YPL114W	19.806	-0.302626	1.02605	-0.294944	0.768037	0.995526
YGL138C	5.37357	-0.302239	1.05306	-0.287011	0.774104	0.995663
YDL160C-A	60.2487	-0.301897	0.350076	-0.862375	0.388481	0.939958
YKL006C-A	141.039	-0.30189	0.256165	-1.1785	0.238598	0.873092
YJL218W	50.5105	-0.301839	0.368831	-0.818368	0.413147	0.941591
YDR414C	787.983	-0.30112	0.137462	-2.19057	0.0284829	0.449785
YIL068C	600.918	-0.300817	0.162831	-1.84742	0.0646856	0.626604
YOR153W	38096.5	-0.300467	0.0937141	-3.20621	0.00134495	0.0812203
YLR305C	2823.92	-0.30038	0.0862507	-3.48264	0.00049649	0.0410873
YLR368W	551.88	-0.299365	0.163826	-1.82733	0.0676499	0.636584
YNL277W	510.904	-0.298819	0.145046	-2.06016	0.0393832	0.522104
YMR068W	133.251	-0.298508	0.246774	-1.20964	0.226416	0.85956
YCR068W	454.44	-0.298212	0.166556	-1.79046	0.0733794	0.647673
YDR217C	842.624	-0.298191	0.133896	-2.22704	0.0259445	0.430048
YHR164C	435.293	-0.297622	0.140503	-2.11826	0.0341528	0.489174
YMR030W	153.031	-0.297189	0.256392	-1.15912	0.246408	0.876288
YGR281W	2556.45	-0.297078	0.118277	-2.51171	0.0120147	0.299276
YDR111C	1217.55	-0.296959	0.133751	-2.22025	0.026402	0.435724
YEL014C	2.65627	-0.296891	2.23319	-0.132945	0.894237	0.999102
YBR167C	164.603	-0.296544	0.265244	-1.11801	0.263564	0.882127
YMR104C	287.712	-0.296488	0.217994	-1.36007	0.173807	0.810019
YPR148C	1127.83	-0.296387	0.143826	-2.06073	0.039329	0.522104
YJR138W	646.236	-0.296299	0.181308	-1.63423	0.10221	0.733793
YAL001C	614.091	-0.29617	0.140154	-2.11317	0.0345858	0.492848
YLR394W	367.428	-0.29596	0.16262	-1.81995	0.0687666	0.639333
YIL164C	109.85	-0.295608	0.300943	-0.982272	0.325966	0.9158
YNL043C	357.615	-0.295174	0.262273	-1.12544	0.260401	0.881273
YMR190C	529.792	-0.295052	0.199392	-1.47976	0.138937	0.778049
YOR284W	94.5621	-0.29495	0.271346	-1.08699	0.277041	0.89428
YNL278W	624.909	-0.294693	0.151036	-1.95115	0.0510391	0.580069
YMR074C	1085.8	-0.294337	0.153446	-1.91819	0.0550875	0.595495
YOR106W	431.866	-0.294227	0.194819	-1.51026	0.130977	0.770093
YFL054C	214.419	-0.294221	0.243909	-1.20627	0.227712	0.860332
YOR176W	2135.95	-0.29381	0.132735	-2.21351	0.0268628	0.438759
YER069W	802.657	-0.293787	0.139763	-2.10204	0.0355494	0.49931
YKR054C	1057.47	-0.293554	0.16199	-1.81217	0.0699603	0.641416
YDR468C	351.046	-0.293481	0.195609	-1.50034	0.133526	0.771912
YDR181C	332.947	-0.293267	0.154515	-1.89798	0.0576983	0.604005
YOR237W	146.361	-0.293165	0.264987	-1.10634	0.26858	0.884378
YDR469W	328.548	-0.292466	0.201522	-1.45129	0.1467	0.78757
YLR030W	195.216	-0.291807	0.201496	-1.44821	0.14756	0.788503
YPL071C	150.144	-0.291638	0.212735	-1.3709	0.170406	0.808679
YGL145W	937.728	-0.291567	0.146464	-1.99071	0.0465127	0.568534
YGR142W	136.247	-0.291481	0.270747	-1.07658	0.281668	0.898311
YJL106W	151.879	-0.291456	0.268022	-1.08743	0.276846	0.89428
YHL012W	788.986	-0.290635	0.144216	-2.01528	0.0438758	0.551043
YDR277C	165.293	-0.290464	0.245084	-1.18516	0.235953	0.87167
YHR151C	1659.41	-0.290462	0.11884	-2.44413	0.0145201	0.326784
YER113C	1664.78	-0.289876	0.0960616	-3.01761	0.00254778	0.125391
YDL052C	2389.95	-0.289178	0.152969	-1.89044	0.058699	0.606624
YJR035W	316.738	-0.288724	0.173933	-1.65997	0.0969206	0.719493
YGL133W	784.726	-0.288256	0.146252	-1.97096	0.0487284	0.571242
YGL090W	228.627	-0.288181	0.243728	-1.18239	0.237051	0.872501
YKL217W	167.324	-0.288161	0.249757	-1.15377	0.248596	0.877026
YPL257W	57.1795	-0.287448	0.347373	-0.827493	0.407958	0.941529
YDL152W	22.848	-0.287035	0.535341	-0.536173	0.591839	0.980645
YGL155W	919.365	-0.286523	0.121597	-2.35633	0.0184564	0.362253
YMR014W	1743.97	-0.286416	0.0956936	-2.99305	0.00276202	0.131308
YNL057W	174.256	-0.286201	0.271869	-1.05272	0.292471	0.900879
YPL036W	560.242	-0.286144	0.159709	-1.79166	0.073187	0.647673
YMR052C-A	16.6081	-0.285945	0.747804	-0.38238	0.702179	0.994765
YCR066W	241.948	-0.285823	0.216911	-1.3177	0.187604	0.825635
YLR077W	662.089	-0.285792	0.126495	-2.25932	0.0238638	0.411832
YNL127W	442.061	-0.285566	0.139267	-2.05049	0.0403162	0.527416
YDR273W	133.872	-0.285557	0.261143	-1.09349	0.274179	0.891999
YPR124W	619.436	-0.285451	0.147625	-1.93362	0.0531594	0.590942
YAL053W	4156.18	-0.285408	0.154337	-1.84926	0.064421	0.625292
YPR073C	320.967	-0.284557	0.208094	-1.36744	0.171486	0.808679
YER150W	194.191	-0.284469	0.232328	-1.22443	0.22079	0.852634
YOR093C	748.715	-0.284466	0.120063	-2.3693	0.0178216	0.357455
YPR159W	10734.9	-0.284317	0.138489	-2.053	0.0400727	0.525662
YBR238C	6560.85	-0.284169	0.100337	-2.83216	0.00462345	0.183167
YDL030W	479.46	-0.283894	0.1609	-1.76442	0.0776615	0.657864
YDR315C	113.503	-0.283763	0.265835	-1.06744	0.285773	0.898311
YDR029W	28.7587	-0.283734	0.586408	-0.483851	0.628491	0.985423
YPR046W	129.073	-0.28363	0.216843	-1.308	0.190875	0.828459
YIL115C	3111.29	-0.283407	0.0982943	-2.88325	0.00393601	0.162863
YNL325C	288.024	-0.283282	0.223201	-1.26918	0.204376	0.838634
YHR035W	145.19	-0.283181	0.229579	-1.23348	0.217396	0.850819
YEL077W-A	36.8109	-0.283073	0.782605	-0.361707	0.717571	0.994765
YFR042W	280.983	-0.28262	0.189054	-1.49491	0.134937	0.773067
YJL146W	420.847	-0.28227	0.193165	-1.46129	0.143937	0.784534
YDR491C	372.549	-0.281933	0.240939	-1.17014	0.241944	0.875202
YIL001W	254.746	-0.281784	0.190864	-1.47636	0.139847	0.780633
YJL199C	43.7854	-0.281727	0.430287	-0.654741	0.512635	0.965343
YDR180W	798.025	-0.281316	0.125685	-2.23826	0.0252041	0.419642
YBR289W	553.088	-0.28131	0.130313	-2.15873	0.0308709	0.465108
YPL254W	595.489	-0.281246	0.116116	-2.42211	0.0154306	0.335391
YGR196C	558.423	-0.28081	0.15917	-1.76422	0.0776956	0.657864
YJL025W	784.673	-0.280642	0.154014	-1.82218	0.0684275	0.639333
YPL014W	640.571	-0.280603	0.144503	-1.94184	0.0521563	0.582712
YNL170W	132.229	-0.280502	0.304596	-0.9209	0.357102	0.92817
YJL099W	410.33	-0.28042	0.145741	-1.9241	0.0543422	0.594558
YER045C	410.007	-0.28016	0.175394	-1.59732	0.110195	0.744969
YBR184W	41.0168	-0.279347	0.391718	-0.713131	0.475765	0.955983
YML118W	68.8816	-0.279219	0.410057	-0.680929	0.495917	0.961101
YDR367W	992.937	-0.279185	0.148404	-1.88125	0.0599377	0.607422
YGL170C	98.4577	-0.279083	0.325512	-0.857367	0.391242	0.940829
YPL075W	1386.34	-0.27872	0.0926547	-3.00816	0.00262839	0.127671
YJL100W	367.944	-0.278707	0.206875	-1.34722	0.177909	0.814709
YJR032W	804.215	-0.278511	0.14575	-1.91088	0.0560203	0.597194
YOL094C	584.875	-0.277506	0.170347	-1.62906	0.103301	0.736705
YCR105W	159.363	-0.277345	0.349433	-0.7937	0.42737	0.945273
YJL217W	473.381	-0.277322	0.136651	-2.02941	0.0424166	0.542093
YDR528W	466.866	-0.277279	0.177827	-1.55926	0.118934	0.754867
YJL178C	1611.78	-0.277242	0.107658	-2.57521	0.0100178	0.271648
YDR322C-A	254.994	-0.277122	0.196112	-1.41308	0.157631	0.79715
YKL209C	5225.36	-0.276179	0.0998613	-2.76562	0.0056814	0.203658
YOR267C	1893.1	-0.275986	0.115602	-2.38737	0.0169693	0.353591
YDR291W	796.944	-0.275439	0.126936	-2.1699	0.0300143	0.459342
YDL214C	150.13	-0.275372	0.250079	-1.10114	0.270835	0.887897
YNL068C	1123.95	-0.275229	0.0986576	-2.78974	0.00527506	0.197762
YJL164C	66.4337	-0.275105	0.321292	-0.856247	0.391861	0.940829
YGL263W	102.956	-0.274927	0.3661	-0.75096	0.452677	0.954458
YIR039C	130.759	-0.274913	0.256494	-1.07181	0.283805	0.898311
YGR036C	893.515	-0.274666	0.173714	-1.58114	0.113846	0.751485
YKL092C	401.015	-0.274007	0.161025	-1.70165	0.0888216	0.691427
YCL005W	1121.98	-0.273981	0.098781	-2.77362	0.00554357	0.201735
YKL151C	546.01	-0.273822	0.124147	-2.20562	0.0274103	0.439982
YLR310C	2204.36	-0.273678	0.12175	-2.24786	0.0245849	0.416786
YNL058C	1051.78	-0.273602	0.18359	-1.49029	0.136148	0.774406
YDR507C	1048.47	-0.273565	0.127798	-2.1406	0.0323063	0.475528
YJL225C	2555.53	-0.273194	0.118699	-2.30158	0.0213588	0.392038
YMR223W	757.712	-0.273187	0.1182	-2.31123	0.0208201	0.38767
YDR503C	309.392	-0.272775	0.201282	-1.35519	0.175357	0.812435
YKL129C	742.106	-0.27268	0.156013	-1.7478	0.0804988	0.667161
YNL193W	408.548	-0.272224	0.203619	-1.33693	0.181247	0.817007
YNL073W	538.557	-0.272156	0.144974	-1.87727	0.0604813	0.607422
YGR013W	504.605	-0.272046	0.13	-2.09266	0.0363792	0.505508
YNL298W	1410.88	-0.272028	0.11665	-2.332	0.0197009	0.374318
YKL133C	136.835	-0.271924	0.239514	-1.13532	0.256243	0.879019
YDR501W	227.422	-0.27188	0.184031	-1.47736	0.139579	0.780078
YHR078W	1256.98	-0.271596	0.124517	-2.18119	0.029169	0.454109
YJL171C	2329.39	-0.271566	0.13721	-1.97921	0.0477927	0.569862
YBL097W	179.167	-0.271438	0.235761	-1.15132	0.249599	0.877026
YDR223W	413.706	-0.271065	0.1605	-1.68888	0.0912424	0.702039
YJR140C	578.193	-0.270727	0.130408	-2.076	0.0378941	0.515028
YML111W	1424.96	-0.270692	0.126816	-2.13452	0.0328	0.479174
YKR050W	1145.8	-0.270439	0.124465	-2.17281	0.0297945	0.458863
YOR366W	5.93226	-0.270438	1.81256	-0.149202	0.881394	0.999102
YPR030W	239.339	-0.270389	0.214475	-1.2607	0.207417	0.840346
YMR114C	117.652	-0.270323	0.260482	-1.03778	0.299372	0.903897
YPL219W	221.003	-0.269608	0.207794	-1.29748	0.194467	0.832088
YML052W	5781.3	-0.269423	0.0954897	-2.82148	0.00478021	0.186477
YDL016C	13.0727	-0.269394	0.775781	-0.347255	0.7284	0.994765
YAR019C	583.711	-0.269144	0.177754	-1.51413	0.129992	0.769862
YDL248W	509.796	-0.269133	0.166375	-1.61763	0.105742	0.740555
YNL125C	1192.02	-0.26906	0.112093	-2.40034	0.0163799	0.345276
YOR058C	880.754	-0.268896	0.175197	-1.53482	0.124828	0.765869
YPL073C	16.0936	-0.268866	1.12521	-0.238947	0.811146	0.996636
YPL042C	830.914	-0.268486	0.117694	-2.28123	0.0225351	0.403041
YBR081C	778.804	-0.268258	0.109171	-2.45721	0.014002	0.322663
YFL027C	897.464	-0.267967	0.104378	-2.56726	0.0102506	0.274627
YOR012W	123.525	-0.267844	0.275252	-0.973085	0.330511	0.916019
YPL241C	316.628	-0.267691	0.208454	-1.28418	0.19908	0.835935
YNR014W	320.261	-0.267662	0.21722	-1.23221	0.21787	0.850819
YMR273C	676.475	-0.267657	0.129204	-2.07158	0.0383045	0.517457
YJL212C	4291.61	-0.267415	0.102085	-2.61954	0.00880475	0.253522
YOL113W	409.442	-0.267324	0.164517	-1.62491	0.104183	0.738972
YGL012W	7287.25	-0.267072	0.109736	-2.43378	0.0149422	0.330563
YAL031W-A	13.9522	-0.266967	0.765678	-0.348667	0.727339	0.994765
YJL023C	203.647	-0.266414	0.194904	-1.3669	0.171657	0.808679
YOL028C	265.66	-0.266363	0.167561	-1.58965	0.111914	0.748485
YJR009C	117413	-0.266094	0.11285	-2.35794	0.0183767	0.362088
YAL024C	580.842	-0.265844	0.155671	-1.70773	0.0876861	0.688796
YMR178W	885.835	-0.265733	0.126267	-2.10453	0.035332	0.498149
YKL010C	1563.72	-0.26525	0.133127	-1.99246	0.0463204	0.566804
YAR014C	1301.88	-0.265089	0.10807	-2.45295	0.014169	0.32488
YOL104C	225.235	-0.264549	0.226736	-1.16677	0.243304	0.875393
YJR046W	1180.94	-0.264411	0.140193	-1.88605	0.059288	0.606624
YNL014W	223.909	-0.264229	0.312739	-0.844886	0.398175	0.941529
YDR061W	527.25	-0.263937	0.155057	-1.7022	0.0887183	0.691427
YDR232W	8724.97	-0.263836	0.105016	-2.51233	0.0119936	0.299276
YOR330C	1416.79	-0.26345	0.141299	-1.86449	0.0622529	0.615478
YLR376C	127.9	-0.263419	0.320677	-0.821444	0.411393	0.941529
YPL047W	153.7	-0.263106	0.233263	-1.12794	0.259347	0.881273
YBR021W	1058.3	-0.262826	0.099265	-2.64772	0.00810364	0.245349
YKL041W	305.417	-0.262047	0.23034	-1.13766	0.255264	0.878271
YDR412W	1004.49	-0.262025	0.113683	-2.30488	0.0211734	0.391637
YOR116C	5519.13	-0.261056	0.0801878	-3.25556	0.00113171	0.0722483
YMR291W	500.433	-0.260897	0.194488	-1.34145	0.179773	0.816984
YJL072C	225.114	-0.260216	0.206425	-1.26059	0.207458	0.840346
YDL067C	167.004	-0.260176	0.281682	-0.923653	0.355667	0.92817
YMR053C	102.802	-0.260095	0.25863	-1.00566	0.314578	0.907479
YLR422W	846.319	-0.259761	0.114016	-2.27829	0.0227095	0.403041
YDR121W	415.729	-0.259708	0.170521	-1.52303	0.127751	0.767541
YGR194C	237.202	-0.259519	0.223569	-1.1608	0.245724	0.876288
YJL207C	1404.46	-0.259213	0.112785	-2.2983	0.0215447	0.394478
YPL198W	3227.3	-0.259112	0.110675	-2.34119	0.0192222	0.371969
YDR497C	11882.1	-0.258843	0.270773	-0.955941	0.339102	0.921539
YLR332W	2091.45	-0.258771	0.122724	-2.10856	0.0349828	0.495345
YPL028W	9542.01	-0.258547	0.134421	-1.92342	0.0544278	0.594558
YOR346W	1524.13	-0.258217	0.138817	-1.86013	0.0628677	0.618817
YBR220C	1919.24	-0.257826	0.142252	-1.81246	0.0699144	0.641416
YLR453C	163.007	-0.25782	0.212364	-1.21405	0.224729	0.856969
YDR049W	800.781	-0.257488	0.130496	-1.97315	0.0484787	0.569975
YHR172W	401.808	-0.257401	0.159757	-1.61121	0.107134	0.740555
YML099W-A	59.3669	-0.257249	0.328931	-0.782074	0.434171	0.94912
YFR031C	695.1	-0.257066	0.166736	-1.54176	0.123132	0.762337
YHL008C	736.978	-0.256844	0.133989	-1.91691	0.0552496	0.595495
YEL046C	15396	-0.256547	0.0923415	-2.77824	0.00546541	0.200727
YAR028W	570.684	-0.256251	0.126242	-2.02984	0.0423724	0.542093
YML116W	579.793	-0.256195	0.163908	-1.56304	0.118043	0.754867
YMR100W	548.627	-0.256112	0.158534	-1.6155	0.106202	0.740555
YMR007W	52.3342	-0.256003	0.632451	-0.40478	0.685639	0.99359
YJL166W	318.7	-0.255893	0.162735	-1.57245	0.115846	0.754186
YCR020C-A	160.209	-0.255573	0.243803	-1.04827	0.294512	0.900955
YBL106C	553.925	-0.255433	0.16926	-1.50911	0.13127	0.770093
YAR033W	304.192	-0.255425	0.194398	-1.31392	0.188872	0.827242
YEL073C	14.8929	-0.254949	0.637644	-0.39983	0.689282	0.994068
YER158C	1502.89	-0.254681	0.167535	-1.52017	0.128469	0.768814
YNL065W	11383.6	-0.2545	0.0885014	-2.87566	0.00403181	0.165601
YNL316C	453.697	-0.254346	0.194189	-1.30979	0.190269	0.828216
YEL031W	12622.8	-0.254064	0.115938	-2.19137	0.0284248	0.449785
YER176W	1174.64	-0.253644	0.129493	-1.95874	0.0501429	0.574894
YDR253C	186.645	-0.253591	0.22919	-1.10647	0.268525	0.884378
YNL262W	1011.03	-0.253336	0.144332	-1.75523	0.0792202	0.663977
YHR005C	1671.59	-0.253129	0.137397	-1.84232	0.0654291	0.62914
YLR347C	4212.17	-0.252828	0.0975114	-2.5928	0.00951985	0.262607
YMR135C	557.622	-0.252805	0.200676	-1.25977	0.207754	0.8407
YOR244W	560.7	-0.25274	0.129902	-1.94561	0.0517012	0.581417
YDR056C	1210.5	-0.252675	0.152421	-1.65775	0.0973683	0.721352
YOR129C	648.22	-0.252209	0.156581	-1.61073	0.107239	0.740555
YGL233W	869.59	-0.25189	0.108766	-2.31589	0.0205645	0.383684
YPL181W	967.431	-0.251653	0.115696	-2.17513	0.0296205	0.458434
YLR169W	77.7076	-0.251493	0.410486	-0.61267	0.540094	0.971367
YLR404W	232.209	-0.251391	0.17357	-1.44836	0.147517	0.788503
YLR381W	797.293	-0.251366	0.150078	-1.6749	0.093954	0.711114
YNL053W	818.441	-0.251197	0.143398	-1.75175	0.0798175	0.663977
YGL247W	243.764	-0.251102	0.194992	-1.28776	0.197831	0.835935
YGR047C	678.114	-0.2511	0.125077	-2.00757	0.0446893	0.557842
YLR131C	987.524	-0.251098	0.166612	-1.50708	0.131789	0.771142
YGL157W	1167.21	-0.250968	0.100538	-2.49624	0.0125518	0.30784
YDL060W	3744.4	-0.250881	0.0950523	-2.6394	0.00830538	0.248095
YER058W	22.4401	-0.250415	0.597137	-0.419359	0.674954	0.991579
YHR152W	606.19	-0.250329	0.215925	-1.15933	0.246321	0.876288
YFR005C	976.717	-0.250156	0.133714	-1.87083	0.0613683	0.610514
YLL028W	4682.65	-0.250134	0.106955	-2.33869	0.0193512	0.371969
YKL124W	235.479	-0.250012	0.242722	-1.03003	0.302995	0.904079
YNR047W	617.173	-0.250003	0.154784	-1.61517	0.106275	0.740555
YDR389W	1336.53	-0.24996	0.104063	-2.402	0.0163056	0.345011
YER046W	89.4318	-0.24991	0.374568	-0.667197	0.504646	0.962472
YOR353C	680.052	-0.249909	0.142575	-1.75282	0.0796322	0.663977
YPL083C	393.203	-0.249755	0.168071	-1.48601	0.137277	0.77693
YJL010C	1957.55	-0.249755	0.119815	-2.0845	0.0371146	0.508765
YLR233C	307.44	-0.249693	0.160018	-1.56041	0.118664	0.754867
YBR275C	907.646	-0.249326	0.135374	-1.84176	0.0655107	0.62914
YDR132C	201.948	-0.249172	0.228752	-1.08927	0.276035	0.89428
YDR138W	862.29	-0.249164	0.121019	-2.05889	0.0395045	0.522104
YDR191W	233.419	-0.248462	0.278368	-0.892564	0.372091	0.934554
YDR282C	129.882	-0.248201	0.270183	-0.918642	0.358283	0.92837
YOR390W	639.173	-0.248196	0.168615	-1.47197	0.141028	0.781192
YER047C	718.556	-0.248009	0.13897	-1.78462	0.0743234	0.653297
YIL149C	1511.73	-0.247784	0.109264	-2.26775	0.0233443	0.408618
YOR171C	1264.74	-0.247514	0.129791	-1.90703	0.0565173	0.600147
YJL051W	992.538	-0.247428	0.126796	-1.95139	0.0510104	0.580069
YDR370C	696.269	-0.247354	0.148477	-1.66594	0.0957245	0.714385
YDL021W	67.5692	-0.247175	0.378953	-0.652258	0.514235	0.965343
YJR020W	51.9919	-0.246977	0.424759	-0.581453	0.560935	0.975159
YFL053W	56.5611	-0.246803	0.420913	-0.586352	0.557639	0.974812
YMR168C	382.209	-0.246679	0.178336	-1.38322	0.166597	0.808088
YDR317W	240.51	-0.246539	0.193895	-1.27151	0.203546	0.838634
YNL029C	495.951	-0.246395	0.178712	-1.37873	0.167978	0.808088
YDL183C	108.885	-0.245802	0.302151	-0.813508	0.415927	0.94199
YLL048C	7141.69	-0.245794	0.0927684	-2.64954	0.00806003	0.244692
YDR038C	2057.9	-0.245753	0.130126	-1.88857	0.0589491	0.606624
YBL071C	97.91	-0.245515	0.315829	-0.777367	0.436943	0.949247
YJL019W	610.485	-0.245451	0.13911	-1.76444	0.077658	0.657864
YLR051C	1026.46	-0.24541	0.136998	-1.79134	0.0732384	0.647673
YJL203W	203.498	-0.245182	0.218063	-1.12436	0.260859	0.881273
YBL063W	410.505	-0.245046	0.131676	-1.86098	0.062747	0.618174
YFL009W	1793.33	-0.244851	0.101207	-2.4193	0.0155506	0.336036
YBR098W	253.676	-0.244013	0.181834	-1.34195	0.179611	0.816984
YJR010W	600.388	-0.24389	0.17314	-1.40863	0.158944	0.799293
YHR134W	284.346	-0.243512	0.231673	-1.0511	0.293211	0.900903
YEL024W	610.22	-0.243502	0.152751	-1.59411	0.110912	0.746663
YOR114W	72.9677	-0.24304	0.376934	-0.644781	0.519069	0.966083
YBR041W	2397.29	-0.242784	0.103745	-2.3402	0.0192734	0.371969
YGL021W	1731.15	-0.24278	0.127936	-1.89766	0.0577405	0.604005
YNL129W	185.234	-0.242726	0.226094	-1.07356	0.283019	0.898311
YGL197W	1005.01	-0.24252	0.152952	-1.58559	0.112832	0.750164
YNL205C	12.7922	-0.242504	0.736695	-0.329179	0.742021	0.994765
YBR188C	93.5697	-0.242243	0.290228	-0.834663	0.403908	0.941529
YNL163C	2178.52	-0.242199	0.091163	-2.65677	0.00788939	0.24148
YGL185C	190.473	-0.241894	0.274719	-0.880514	0.378581	0.93656
YER013W	690.953	-0.241877	0.128175	-1.88708	0.0591492	0.606624
YOR279C	143.735	-0.241509	0.236056	-1.0231	0.306261	0.904854
YGR140W	554.27	-0.241176	0.164761	-1.46379	0.14325	0.783882
YDR297W	8894.01	-0.241104	0.0991791	-2.431	0.0150574	0.331443
YML046W	1038.71	-0.240922	0.101449	-2.37481	0.017558	0.355687
YOR100C	32.8829	-0.240901	0.530491	-0.45411	0.649749	0.987485
YOL034W	404.57	-0.240575	0.162136	-1.48379	0.137866	0.777829
YJL070C	200.168	-0.240195	0.21571	-1.11351	0.265491	0.883282
YML056C	28381.8	-0.239776	0.0880024	-2.72465	0.00643688	0.213572
YMR198W	294.278	-0.239456	0.183901	-1.30209	0.192886	0.830731
YDR289C	413.51	-0.239412	0.130668	-1.83222	0.0669179	0.633874
YBL075C	469.3	-0.238837	0.164904	-1.44834	0.147521	0.788503
YDR288W	354.813	-0.238835	0.166996	-1.43018	0.152665	0.792915
YGL057C	262.868	-0.238609	0.233255	-1.02296	0.306329	0.904854
YAL051W	810.657	-0.238516	0.130013	-1.83456	0.066571	0.633677
YBR210W	295.469	-0.238477	0.185625	-1.28472	0.198891	0.835935
YLR450W	3504.28	-0.238327	0.158329	-1.50526	0.132257	0.771176
YJR135C	76.3046	-0.238164	0.369664	-0.64427	0.5194	0.966083
YBL071W-A	70.5414	-0.237954	0.372994	-0.637958	0.523501	0.966083
YGR149W	442.686	-0.237217	0.167844	-1.41332	0.157562	0.79715
YDR263C	160.289	-0.237056	0.233256	-1.01629	0.309491	0.904894
YOL018C	458.649	-0.237038	0.177356	-1.33651	0.181383	0.817007
YDL206W	452.104	-0.237028	0.140786	-1.6836	0.0922592	0.705489
YLR053C	23.7808	-0.236923	0.625782	-0.378603	0.704983	0.994765
YER099C	1502.57	-0.236898	0.0790937	-2.99515	0.0027431	0.131308
YIL066W-A	56.6163	-0.236858	0.5266	-0.449788	0.652863	0.988297
YFR002W	1763.73	-0.236858	0.12492	-1.89608	0.0579495	0.604192
YNL051W	404.007	-0.236793	0.179183	-1.32152	0.186329	0.824422
YAL038W	224015	-0.236775	0.0896384	-2.64145	0.00825524	0.247259
YLR444C	58.0172	-0.236251	0.411689	-0.573858	0.566064	0.975612
YFR026C	35.3578	-0.236141	0.415801	-0.567919	0.57009	0.976903
YAR008W	262.691	-0.235985	0.193571	-1.21911	0.222801	0.85449
YOR175C	4672.12	-0.23594	0.124161	-1.90028	0.0573962	0.603227
YIL156W	823.41	-0.235938	0.157145	-1.5014	0.133253	0.77186
YMR032W	813.429	-0.235853	0.141128	-1.6712	0.0946816	0.712703
YML126C	11921	-0.235782	0.128512	-1.83471	0.0665491	0.633677
YML041C	276.249	-0.235599	0.155746	-1.51272	0.130352	0.769862
YLR318W	380.444	-0.235559	0.14823	-1.58914	0.112028	0.74855
YLR181C	532.179	-0.235349	0.197311	-1.19278	0.232954	0.868207
YGR279C	31453.2	-0.235306	0.128869	-1.82593	0.0678612	0.637187
YIL159W	562.32	-0.235283	0.151209	-1.55602	0.119704	0.75492
YCR099C	63.6534	-0.235278	0.362383	-0.649254	0.516175	0.965343
YNL272C	783.834	-0.235264	0.104841	-2.24401	0.0248316	0.417799
YMR188C	260.554	-0.234862	0.218426	-1.07524	0.282265	0.898311
YFR006W	2131.96	-0.234812	0.114445	-2.05176	0.0401935	0.526426
YLR254C	306.649	-0.234274	0.175017	-1.33858	0.180708	0.817007
YLR397C	1714.06	-0.234196	0.121848	-1.92203	0.0546023	0.594558
YOR107W	1008.83	-0.233952	0.131027	-1.78553	0.0741752	0.652508
YGR001C	1082.35	-0.233856	0.120055	-1.94791	0.0514253	0.581417
YBR281C	849.315	-0.23372	0.172733	-1.35308	0.176032	0.813327
YGR110W	239.388	-0.233581	0.168232	-1.38845	0.165001	0.808088
YLR327C	1.78159	-0.233577	1.93417	-0.120763	0.903879	0.999296
YCL032W	282.495	-0.233347	0.172787	-1.35049	0.176858	0.814293
YMR006C	5805.14	-0.233273	0.115335	-2.02257	0.0431176	0.544724
YGL144C	715.367	-0.23294	0.136868	-1.70193	0.0887692	0.691427
YOR154W	780.596	-0.232889	0.124442	-1.87147	0.0612804	0.610183
YPR174C	202.648	-0.232791	0.229371	-1.01491	0.31015	0.904894
YHL029C	2247.69	-0.232497	0.114861	-2.02417	0.0429529	0.543454
YNL282W	379.117	-0.232374	0.200403	-1.15953	0.24624	0.876288
YPR136C	147.151	-0.232265	0.417463	-0.556372	0.577956	0.980402
YDR438W	562.85	-0.232188	0.135736	-1.71059	0.087157	0.688796
YGL008C	223650	-0.231971	0.092985	-2.49471	0.0126059	0.30784
YIL047C	6019.19	-0.231933	0.0943219	-2.45895	0.0139345	0.322663
YLR187W	604.092	-0.231924	0.144087	-1.60961	0.107484	0.740555
YLR383W	371.058	-0.231736	0.162052	-1.43001	0.152713	0.792915
YHL021C	280.653	-0.231592	0.181179	-1.27825	0.201162	0.837292
YIL122W	248.404	-0.231449	0.25556	-0.905656	0.365118	0.930787
YBR128C	91.4714	-0.230851	0.276384	-0.835252	0.403576	0.941529
YOL138C	628.073	-0.230843	0.12682	-1.82024	0.0687231	0.639333
YPR204W	4785.39	-0.230839	0.120554	-1.91481	0.0555166	0.595495
YEL004W	295.267	-0.230711	0.193997	-1.18925	0.23434	0.869499
YOR020W-A	54.0684	-0.230625	0.412252	-0.559427	0.57587	0.979392
YNL227C	715.476	-0.230435	0.136662	-1.68617	0.091763	0.703621
YLR149C	116.889	-0.230277	0.302605	-0.760981	0.446668	0.952173
YHR207C	653.975	-0.230244	0.121371	-1.89702	0.0578255	0.604192
YOR002W	4004.74	-0.230215	0.116932	-1.9688	0.0489763	0.572946
YOR071C	1196.66	-0.229757	0.105219	-2.1836	0.0289914	0.452996
YPL119C	158.085	-0.229511	0.255986	-0.896577	0.369945	0.933259
YDR490C	577.349	-0.229424	0.125474	-1.82845	0.0674819	0.63621
YFR038W	995.613	-0.229423	0.124397	-1.84428	0.065143	0.628478
YKL008C	5681.28	-0.229287	0.0757641	-3.02633	0.00247541	0.123461
YOR301W	544.023	-0.229286	0.143637	-1.59629	0.110425	0.744969
YDR183W	161.29	-0.229277	0.217256	-1.05533	0.291272	0.899891
YGR273C	4.69236	-0.229104	1.16617	-0.196458	0.844252	0.996933
YKL219W	930.001	-0.228841	0.129115	-1.77238	0.0763311	0.657674
YLR430W	2896.18	-0.228667	0.121293	-1.88525	0.0593966	0.606624
YDL194W	394.071	-0.228651	0.183761	-1.24428	0.213395	0.848172
YER054C	67.1882	-0.228472	0.304904	-0.749325	0.453662	0.954458
YMR154C	241.94	-0.228131	0.272893	-0.835972	0.403171	0.941529
YJL093C	1927.29	-0.228055	0.139707	-1.63237	0.102601	0.733793
[truncated: 4,972 more rows]
